# Supplementary material for: Genome of the endangered Guatemalan Beaded Lizard, Heloderma charlesbogerti, reveals evolutionary relationships of squamates and declines in effective population sizes
Source: G3 (Bethesda). 2022 Oct 13;12(12):jkac276. doi: 10.1093/g3journal/jkac276 (PMC9713440; doi:10.1093/g3journal/jkac276)
Supplement: jkac276_Supplementary_Data [file jkac276_supplementary_data.xlsx]

## Sheet: Supp Fig S1
Supplemental Figure S1. QUAST output from quality checks of genome assembly. (A) Cumulative length plot (in Mb) of contigs comprising H. charlesbogerti draft genome. (B) Nx plot showing contig length at which all contigs of that length or longer cover x% of the assembly. (C) GC content of draft assembly broken into non-overlapping windows of 100bp.

## Sheet: Supp Table S1
Supplementary Table S1. Sources and statistics for 13 species used in phylogenetic analysis
Species	Common name	Assembly	Date	Size (Gb)	Level	Coverage	Sequencing	Source	Accession ID	Reference
Crocodylus porosus	Saltwater crocodile	CroPor_comp1	09.13.2016	2.05	Scaffold	74x	Illumina HiSeq	NCBI	GCA_001723895.1	1
Pelodiscus sinensis	Chinese softshell turtle	PelSin_1.0	07.24.2012	2.2	Scaffold	105x	Illumina HiSeq	NCBI	GCA_000230535.1	2
Chrysemys picta bellii	Western painted turtle	Chrysemys_picta_BioNano-3.0.4	08.21.2020	2.48	Chromosome	19.2x	454 Life Sciences	NCBI	GCA_000241765.5	3
Chelonia mydas	Green sea turtle	CheMyd_1.0	03.18.2013	2.21	Scaffold	110x	Illumina HiSeq	NCBI	GCA_000344595.1	4
Eublepharis macularius	Leopard gecko	E_macularis	10.20.2016	2.02	Scaffold	84x	Illumina HiSeq	GigaDB	DOI: 10.5524/100246	5
Gekko japonicus	Japanese gecko	Gekko_japonicus_V1.1	11.25.2015	2.49	Scaffold	95x	Illumina HiSeq	NCBI	GCA_001447785.1	6
Python bivittatus	Burmese python	Python_molurus_bivittatus-5.0.2	09.15.2013	1.44	Scaffold	20x	Illumina HiSeq, 454 Life Sciences	NCBI	GCA_000186305.2	7
Varanus komodoensis	Komodo dragon	ASM479886v1	04.17.2019	1.51	Scaffold	144x	PacBio, Oxford Nanopore MinION, BioNano, 10X Genomics	NCBI	GCA_004798865.1	8
Shinisaurus crocodilurus	Chinese crocodile lizard	ShiCro	03.30.2015	1.71	Scaffold	70x	Illumina HiSeq	GigaDB	DOI: 10.5524/100315	9
Heloderma charlesbogerti	Guatemalan beaded lizard	HelCha_1.0	02.22.2022	2.29	Scaffold	86x	Pacbio	-	-	This study
Dopasia gracilis	Asian glass lizard	OPH	06.02.2017	1.78	Scaffold	154x	Illumina HiSeq	GigaDB	DOI: 10.5524/100119	10
Pogona vitticeps	Australian dragon lizard	pvi1.1	02.28.2017	1.72	Scaffold	83x	Illumina HiSeq	NCBI	GCA_900067755.1	11
Anolis carolinensis	Green anole	AnoCar2.0	01.10.2011	1.8	Chromosome	7.1x	ABI	NCBI	GCA_000090745.2	12
1. Green, R. E., Braun, E. L., Armstrong, J., Earl, D., Nguyen, N., Hickey, G., ... & Ray, D. A. (2014). Three crocodilian genomes reveal ancestral patterns of evolution among archosaurs. Science, 346(6215), 1254449.
2. Wang, Z., Pascual-Anaya, J., Zadissa, A., Li, W., Niimura, Y., Huang, Z., ... & Irie, N. (2013). The draft genomes of soft-shell turtle and green sea turtle yield insights into the development and evolution of the turtle-specific body plan. Nature genetics, 45(6), 701-706.
3. Badenhorst, D., Hillier, L. W., Literman, R., Montiel, E. E., Radhakrishnan, S., Shen, Y., ... & Valenzuela, N. (2015). Physical mapping and refinement of the painted turtle genome (Chrysemys picta) inform amniote genome evolution and challenge turtle-bird chromosomal conservation. Genome biology and evolution, 7(7), 2038-2050.
4. Wang, Z., Pascual-Anaya, J., Zadissa, A., Li, W., Niimura, Y., Huang, Z., ... & Irie, N. (2013). The draft genomes of soft-shell turtle and green sea turtle yield insights into the development and evolution of the turtle-specific body plan. Nature genetics, 45(6), 701-706.
5. Xiong, Z., Li, F., Li, Q., Zhou, L., Gamble, T., Zheng, J., ... & Zhang, G. (2016). Draft genome of the leopard gecko, Eublepharis macularius. Gigascience, 5(1), s13742-016.
6. Liu, Y., Zhou, Q., Wang, Y., Luo, L., Yang, J., Yang, L., ... & Gu, X. (2015). Gekko japonicus genome reveals evolution of adhesive toe pads and tail regeneration. Nature communications, 6(1), 1-11.
7. Castoe, T. A., De Koning, A. J., Hall, K. T., Card, D. C., Schield, D. R., Fujita, M. K., ... & Pollock, D. D. (2013). The Burmese python genome reveals the molecular basis for extreme adaptation in snakes. Proceedings of the National Academy of Sciences, 110(51), 20645-20650.
8. Lind, A. L., Lai, Y., Mostovoy, Y., Holloway, A. K., Iannucci, A., Mak, A., Fondi, M., Orlandini, V., Eckalbar, W. L., Milan, M., Rovatsos, M., Kichigin, I. G., Makunin, A. I., Johnson Pokorná, M., Altmanová, M., Trifonov, V. A., Schijlen, E., Kratochvíl, L., Fani, R., Velenský, P., … Bruneau, B. G. (2019). Genome of the Komodo dragon reveals adaptations in the cardiovascular and chemosensory …
9. Gao, J., Li, Q., Wang, Z., Zhou, Y., Martelli, P., Li, F., ... & Zhang, G. (2017). Sequencing, de novo assembling, and annotating the genome of the endangered Chinese crocodile lizard Shinisaurus crocodilurus. GigaScience, 6(7), gix041.
10. Song B; Cheng S; Sun Y; Zhong X; Jin J; Guan R; Murphy RW; Che J; Zhang Y; Liu X (2015): Anguidae lizard (Ophisaurus gracilis) genome assembly data. GigaScience Database. http://dx.doi.org/10.5524/100119
11. Georges, A., Li, Q., Lian, J., O’Meally, D., Deakin, J., Wang, Z., ... & Zhang, G. (2015). High-coverage sequencing and annotated assembly of the genome of the Australian dragon lizard Pogona vitticeps. Gigascience, 4(1), s13742-015.
12. Alföldi, J., Di Palma, F., Grabherr, M., Williams, C., Kong, L., Mauceli, E., ... & Lindblad-Toh, K. (2011). The genome of the green anole lizard and a comparative analysis with birds and mammals. Nature, 477(7366), 587-591.

## Sheet: Supp Table S2
Supplementary Table S2. Repeat content of the Guatemalan Beaded Lizard genome.
Type of repeat element	Count	Length occupied (bp)	Percentage of sequence
Retroelements:	1429312	550120155	0.2383
-SINEs	221883	32631730	0.0141
-Penelope	33933	5392014	0.0023
-LINEs:	1154836	480316450	0.2081
--L2/CR1/Rex	906102	298693999	0.1294
--R1/LOA/Jockey	489	89520	<0.01%
--RTE/Bov-B	171727	157377648	0.0682
--L1/CIN4	40334	17254916	0.0075
-LTR elements:	52593	37171975	0.0161
--Ty1/Copia	312	409675	0.0002
--Gypsy/DIRS1	27586	16539279	0.0072
---Retroviral	14919	12553731	0.0054
DNA transposons:	304532	59741560	0.0259
-hobo-Activator	268932	43111249	0.0187
-Tc1-IS630-Pogo	15423	11669997	0.0051
-PiggyBac	1786	404645	0.0002
-Tourist/Harbinger	1865	1125109	0.0005
Rolling-circles	4460	1130696	0.0005
Unclassified:	3406409	661097429	0.2864
Total interspersed repeats		1270959144	0.5506
Small RNA:	193459	30057844	0.013
Satellites:	8528	640111	0.0003
Simple repeats:	476192	18336769	0.0079
Low complexity:	33153	1910852	0.0008
Long Tandem Repeats		5162423	0.0022
Total repeats		2308465658	0.5754

## Sheet: Supp Table S3
Supplementary Table S3. File summarizing the dN/dS analysis of single-copy orthologs in the Guatemalan Beaded Lizard, Asian Glass Lizard, Komodo Dragon, and Green Anole. The dN/dS ratio is given for each branch in the phylogenetic tree for the simple model (“_neutral” suffix) and the branch model (“_selection” suffix) as well as the likelihood ratio test statistic and the official gene symbal cor…
	dnds_gbl_selection	dnds_gl_selection	dnds_komodo_selection	dnds_anole_selection	dnds_(gbl_gl)_komodo_selection	dnds_(gbl_gl_komodo)_anole_selection	likelihood_selection	dnds_gbl_neutral	dnds_gl_neutral	dnds_komodo_neutral	dnds_anole_neutral	dnds_(gbl_gl)_komodo_neutral	dnds_(gbl_gl_komodo)_anole_neutral	likelihood_neutral	lrt	transcript_id_asian_glass_lizard	transcript_id_gbl	transcript_id_komodo	official_gene_id
rna-NM_001293119.1	0.39688	0.438474	0.209399	999	0.56702	0.0001	-4590.65	0.27197	0.27197	0.27197	0.27197	0.27197	0.27197	-4602.48	23.6565	Ogr02113	g23007.t1	rna-XM_044447001.1	krt36
rna-NM_001293120.1	0.218239	0.226699	0.223479	0.692002	999	0.0514323	-3819.24	0.24005	0.24005	0.24005	0.24005	0.24005	0.24005	-3820.19	1.90734	Ogr08702	g23013.t1	rna-XM_044447005.1	LOC100337544
rna-NM_001293132.1	0.27274	0.436455	0.22012	0.353669	0.105212	0.0001	-5138.37	0.25501	0.25501	0.25501	0.25501	0.25501	0.25501	-5145.42	14.1016	Ogr18526	g12594.t1	rna-XM_044432954.1	neu4
rna-NM_001293706.2	0.200866	0.337018	0.248539	0.0001	0.1199	0.2503	-3708.7	0.18788	0.18788	0.18788	0.18788	0.18788	0.18788	-3713.19	8.97079	Ogr05498	g10400.t1	rna-XM_044419414.1	azin2
rna-XM_003214276.3	999	0.280805	0.23357	0.391566	0.482388	2.24145	-3555.88	0.34439	0.34439	0.34439	0.34439	0.34439	0.34439	-3558.57	5.38768	Ogr06282	g8444.t1	rna-XM_044436866.1	snapc1
rna-XM_003214284.3	0.347806	0.775457	0.167058	999	0.343996	0.107574	-3814.69	0.32251	0.32251	0.32251	0.32251	0.32251	0.32251	-3827.45	25.532	Ogr05287	g21422.t1	rna-XM_044436244.1	sgpp1
rna-XM_003214305.3	0.0364402	0.0001	0.0754053	0.0001	999	235.655	-1405.38	0.21078	0.21078	0.21078	0.21078	0.21078	0.21078	-1409.11	7.45718	Ogr04517	g3387.t1	rna-XM_044435865.1	tmem179
rna-XM_003214341.3	0.543851	0.448636	0.170253	999	0.3531	0.0001	-3143.94	0.22438	0.22438	0.22438	0.22438	0.22438	0.22438	-3162.88	37.8781	Ogr07709	g10469.t1	rna-XM_044437244.1	itpk1
rna-XM_003214366.3	0.274455	0.141122	0.0001	0.17482	0.0001	0.0001	-3880.7	0.05824	0.05824	0.05824	0.05824	0.05824	0.05824	-3916.38	71.3739	Ogr02268	g24840.t1	rna-XM_044435967.1	snw1
rna-XM_003214388.3	999	0.575201	0.19575	0.0001	0.470647	999	-11990.6	0.29721	0.29721	0.29721	0.29721	0.29721	0.29721	-12025.9	70.6524	Ogr09072	g14722.t1	rna-XM_044436556.1	pnn
rna-XM_003214412.3	0.474785	0.0359382	0.2301	0.0001	999	999	-2944.89	0.2015	0.2015	0.2015	0.2015	0.2015	0.2015	-2958.94	28.1056	Ogr05297	g3470.t1	rna-XM_044435808.1	kcnk13
rna-XM_003214430.3	0.287743	0.287388	0.343894	0.153352	1.44111	999	-2454.23	0.30354	0.30354	0.30354	0.30354	0.30354	0.30354	-2456.54	4.62342	Ogr00497	g24852.t1	rna-XM_044436296.1	tmed8
rna-XM_003214432.3	0.239245	0.0001	0.243023	0.0795918	999	16.0385	-1103.3	0.17684	0.17684	0.17684	0.17684	0.17684	0.17684	-1104.15	1.70127	Ogr09926	g24858.t1	rna-XM_044436423.1	ngb
rna-XM_003214437.3	0.119658	0.0862667	0.0179945	0.160856	0.228284	1.58578	-2833.1	0.10652	0.10652	0.10652	0.10652	0.10652	0.10652	-2842.67	19.1358	Ogr08035	g14390.t1	rna-XM_044436028.1	tgfb3
rna-XM_003214439.3	0.39112	0.238496	0.0343704	999	0.0001	0.043795	-1486.21	0.11979	0.11979	0.11979	0.11979	0.11979	0.11979	-1492.7	12.9811	Ogr08026	g14403.t1	rna-XM_044435975.1	tmed10
rna-XM_003214444.3	0.0182197	0.243043	0.0845605	0.908652	0.70417	0.108768	-3389.68	0.16661	0.16661	0.16661	0.16661	0.16661	0.16661	-3403.82	28.2751	Ogr08019	g19507.t1	rna-XM_044436168.1	dlst
rna-XM_003214459.3	0.495362	0.504228	0.264293	0.303497	999	0.0001	-6114.36	0.34106	0.34106	0.34106	0.34106	0.34106	0.34106	-6125.26	21.802	Ogr09070	g14724.t1	rna-XM_044435788.1	fbxo33
rna-XM_003214471.2	0.0186583	0.0264086	0.107363	0.0001	0.171317	0.399295	-3462	0.15536	0.15536	0.15536	0.15536	0.15536	0.15536	-3478.91	33.8194	Ogr19471	g26137.t1	rna-XM_044436693.1	foxg1
rna-XM_003214476.2	0.0274266	0.0190037	0.0001	0.0001	999	0.0001	-1692.15	0.008	0.008	0.008	0.008	0.008	0.008	-1697.75	11.2066	Ogr17266	g26541.t1	rna-XM_044436585.1	gjd2
rna-XM_003214486.3	0.107983	0.188307	0.0426343	0.0001	999	0.111794	-1370.43	0.11159	0.11159	0.11159	0.11159	0.11159	0.11159	-1372.97	5.09543	Ogr15696	g26563.t1	rna-XM_044437013.1	grem1
rna-XM_003214498.2	0.689883	2.87054	0.163698	0.371089	0.865901	0.485121	-3127.95	0.47535	0.47535	0.47535	0.47535	0.47535	0.47535	-3132.84	9.77033	Ogr00044	g15709.t1	rna-XM_044436196.1	aven
rna-XM_003214508.3	0.061963	0.293785	0.0210428	0.0001	0.0001	999	-3736.42	0.08916	0.08916	0.08916	0.08916	0.08916	0.08916	-3760.67	48.4969	Ogr04011	g17568.t1	rna-XM_044431282.1	atp5a1
rna-XM_003214542.2	0.018818	0.383496	0.0150838	0.139004	0.134838	0.0290307	-5457.1	0.11876	0.11876	0.11876	0.11876	0.11876	0.11876	-5498.11	82.0181	Ogr11994	g16486.t1	rna-XM_044436432.1	rtf1
rna-XM_003214551.3	0.324082	0.240031	0.224275	0.185413	0.0747927	6.26818	-3658.09	0.23866	0.23866	0.23866	0.23866	0.23866	0.23866	-3658.85	1.51866	Ogr07796	g29226.t1	rna-XM_044436171.1	LOC100557857
rna-XM_003214605.3	0.0001	0.0001	0.0001	0.0001	0.0001	0.0001	-2387.33	0.0001	0.0001	0.0001	0.0001	0.0001	0.0001	-2387.33	0	Ogr17894	g10077.t1	rna-XM_044436694.1	psmc3
rna-XM_003214606.3	0.0222083	0.0465325	0.128364	999	0.0484827	0.0001	-2491.8	0.0487	0.0487	0.0487	0.0487	0.0487	0.0487	-2496.98	10.354	Ogr17895	g10079.t1	rna-XM_044436448.1	rapsn
rna-XM_003214637.2	0.0455585	0.531519	0.128701	0.0001	0.201376	999	-1497.13	0.43449	0.43449	0.43449	0.43449	0.43449	0.43449	-1507.27	20.2872	Ogr03929	g5850.t1	rna-XM_044436701.1	c1h11orf96
rna-XM_003214639.3	0.670649	0.360616	0.0590431	0.0001	11.0998	0.0940338	-8854.57	0.14058	0.14058	0.14058	0.14058	0.14058	0.14058	-8884.73	60.3268	Ogr08666	g8984.t1	rna-XM_044437150.1	prdm11
rna-XM_003214642.3	0.205564	0.531794	0.196829	0.0001	0.1787	999	-2685.54	0.20381	0.20381	0.20381	0.20381	0.20381	0.20381	-2696.35	21.6353	Ogr17865	g10019.t1	rna-XM_044436213.1	pex16
rna-XM_003214648.3	0.191476	0.176524	0.355933	1.39736	0.356942	0.201943	-3733.79	0.23885	0.23885	0.23885	0.23885	0.23885	0.23885	-3736.37	5.16514	Ogr10896	g7316.t1	rna-XM_044436599.1	rag2
rna-XM_003214667.2	0.988718	0.10441	0.158557	0.0001	0.0837591	999	-1843.59	0.22375	0.22375	0.22375	0.22375	0.22375	0.22375	-1854.38	21.5639	Ogr04677	g19784.t1	rna-XM_044435662.1	fgf19
rna-XM_003214707.3	0.935616	1.01091	0.327723	0.24098	0.0001	111.736	-3521.22	0.40904	0.40904	0.40904	0.40904	0.40904	0.40904	-3528.75	15.0593	Ogr12768	g7714.t1	rna-XM_044426105.1	elp4
rna-XM_003214734.3	0.151485	0.199265	0.719559	0.123336	0.132431	0.000100076	-1127.38	0.20114	0.20114	0.20114	0.20114	0.20114	0.20114	-1135.08	15.3927	Ogr18875	g15836.t1	rna-XM_044426096.1	calcb
rna-XM_003214742.3	0.915153	0.143332	0.138619	454.166	0.0001	0.151785	-2199.45	0.29871	0.29871	0.29871	0.29871	0.29871	0.29871	-2211.78	24.6577	Ogr16343	g25595.t1	rna-XM_044425921.1	myod1
rna-XM_003214774.3	0.343294	0.0684381	0.0926435	0.0001	999	999	-3524.27	0.10636	0.10636	0.10636	0.10636	0.10636	0.10636	-3535.8	23.0671	Ogr05546	g17454.t1	rna-XM_044425543.1	pnpla2
rna-XM_003214791.3	0.62156	0.149912	0.0601255	999	999	0.0001	-3044.6	0.09472	0.09472	0.09472	0.09472	0.09472	0.09472	-3057.02	24.8478	Ogr15968	g29785.t1	rna-XM_044426116.1	syt12
rna-XM_003214794.3	0.0001	0.0588561	0.0105032	266.889	0.0001	0.0001	-2184.7	0.02444	0.02444	0.02444	0.02444	0.02444	0.02444	-2187.81	6.2152	Ogr15979	g29812.t1	rna-XM_044426030.1	psmd13
rna-XM_003214804.2	0.178534	0.0522593	0.130777	0.0001	0.177473	0.361335	-2898.75	0.13704	0.13704	0.13704	0.13704	0.13704	0.13704	-2903.88	10.2501	Ogr16339	g25582.t1	rna-XM_044425824.1	kcnj11
rna-XM_003214807.3	0.63631	0.342925	0.446695	2.27853	0.147756	0.252365	-2516.2	0.34593	0.34593	0.34593	0.34593	0.34593	0.34593	-2519.33	6.26182	Ogr16342	g25597.t1	rna-XM_044425963.1	LOC100558194
rna-XM_003214812.3	0.0807375	0.549512	0.163006	0.0211113	0.0136519	0.15883	-2416.1	0.16351	0.16351	0.16351	0.16351	0.16351	0.16351	-2421.71	11.2269	Ogr16355	g214.t1	rna-XM_044426091.1	tmem86a
rna-XM_003214858.3	0.938802	0.929112	0.268497	0.907194	999	219.81	-1603.04	0.74769	0.74769	0.74769	0.74769	0.74769	0.74769	-1606.93	7.77896	Ogr15974	g29801.t1	rna-XM_044426053.1	LOC100551848
rna-XM_003214880.2	0.643776	0.293579	0.167806	0.210339	0.148505	0.000101669	-4132.99	0.20523	0.20523	0.20523	0.20523	0.20523	0.20523	-4143.91	21.8477	Ogr19019	g8075.t1	rna-XM_044438084.1	LOC100556560
rna-XM_003214899.3	0.288986	0.177207	0.146472	0.0001	999	0.367382	-10411	0.17748	0.17748	0.17748	0.17748	0.17748	0.17748	-10415	8.09826	Ogr02489	g24581.t1	rna-XM_044438429.1	gli2
rna-XM_003214906.3	0.0001	0.121886	0.00733723	999	0.0001	0.0001	-1533.32	0.05055	0.05055	0.05055	0.05055	0.05055	0.05055	-1540.99	15.3467	Ogr19047	g24586.t1	rna-XM_044438430.1	tsn
rna-XM_003214920.3	0.470561	0.401825	0.264755	3.36038	999	0.180592	-3784.75	0.31143	0.31143	0.31143	0.31143	0.31143	0.31143	-3795.15	20.7933	Ogr19040	g9875.t1	rna-XM_044438508.1	dirc2
rna-XM_003214930.3	0.0473626	0.0391609	0.0403669	1.04896	0.0001	0.0177513	-1231.63	0.0278	0.0278	0.0278	0.0278	0.0278	0.0278	-1232.27	1.27637	Ogr11864	g9190.t1	rna-XM_044438425.1	fev
rna-XM_003214935.3	0.238704	0.233245	0.199141	0.0001	0.0595137	0.228185	-4046.46	0.18215	0.18215	0.18215	0.18215	0.18215	0.18215	-4048.15	3.3936	Ogr11859	g9174.t1	rna-XM_044438502.1	fam134a
rna-XM_003214944.3	0.208272	0.12544	0.0140192	6.79065	0.349729	0.197428	-2336.22	0.17389	0.17389	0.17389	0.17389	0.17389	0.17389	-2341.94	11.4362	Ogr11850	g9162.t1	rna-XM_044438107.1	ctdsp1
rna-XM_003214947.2	0.095938	0.107021	0.0867959	999	0.314413	0.0001	-2950.13	0.08493	0.08493	0.08493	0.08493	0.08493	0.08493	-2951.94	3.61339	Ogr13115	g9154.t1	rna-XM_044438329.1	aamp
rna-XM_003214949.2	0.109959	0.170668	0.479259	999	0.0689834	0.0847227	-3438.56	0.241	0.241	0.241	0.241	0.241	0.241	-3449.32	21.5222	Ogr13112	g9151.t1	rna-XM_044438475.1	LOC100554207
rna-XM_003214956.3	0.0970358	0.0754112	0.0570784	999	0.0398727	0.0001	-2180.03	0.06723	0.06723	0.06723	0.06723	0.06723	0.06723	-2181.02	1.97696	Ogr13687	g7110.t1	rna-XM_044420800.1	tmx2
rna-XM_003214958.3	0.0221555	0.0228574	0.0157428	999	0.0419579	0.0001	-1546.09	0.03552	0.03552	0.03552	0.03552	0.03552	0.03552	-1547.64	3.08529	Ogr13686	g7109.t1	rna-XM_044420802.1	med19
rna-XM_003214968.3	0.141626	0.310272	0.0742438	0.0001	1.34281	999	-2017	0.15375	0.15375	0.15375	0.15375	0.15375	0.15375	-2022.73	11.4576	Ogr13666	g7074.t1	rna-XM_044420774.1	lrrc55
rna-XM_003214980.3	0.0841388	0.0352072	0.0236087	0.0001	0.057834	0.0791356	-5208.11	0.0504	0.0504	0.0504	0.0504	0.0504	0.0504	-5212.12	8.01662	Ogr12082	g27006.t1	rna-XM_044438416.1	chpf
rna-XM_003214983.3	0.358174	0.1049	0.0964163	999	0.0001	0.0001	-2999.03	0.0927	0.0927	0.0927	0.0927	0.0927	0.0927	-3018.95	39.8233	Ogr12069	g15072.t1	rna-XM_044438287.1	des
rna-XM_003214988.3	0.0744249	0.0364521	0.0961507	0.190775	0.271531	0.0001	-2064.87	0.10283	0.10283	0.10283	0.10283	0.10283	0.10283	-2067.2	4.67164	Ogr11878	g15056.t1	rna-XM_044438350.1	stk16
rna-XM_003214993.3	0.0747873	0.127472	0.0743735	999	0.073853	0.0138267	-2993.41	0.06952	0.06952	0.06952	0.06952	0.06952	0.06952	-2995.48	4.15204	Ogr13707	g22626.t1	rna-XM_044422745.1	ndufv1
rna-XM_003215003.3	0.228142	0.313409	0.334274	999	0.615555	0.138056	-6174.71	0.32557	0.32557	0.32557	0.32557	0.32557	0.32557	-6177.75	6.06613	Ogr13697	g7120.t1	rna-XM_044420787.1	mpeg1
rna-XM_003215005.3	0.301386	0.896212	0.326644	999	999	0.158959	-1840.58	0.46812	0.46812	0.46812	0.46812	0.46812	0.46812	-1844.28	7.40862	Ogr13693	g7114.t1	rna-XM_044420773.1	cntf
rna-XM_003215084.3	0.266873	0.0466037	0.0664661	0.0892739	0.0001	0.0001	-4218.79	0.0797	0.0797	0.0797	0.0797	0.0797	0.0797	-4232.07	26.5446	Ogr13696	g7119.t1	rna-XM_044420788.1	dtx4
rna-XM_003215196.3	0.59896	0.0001	0.0001	0.0001	0.135961	0.07694	-3521.19	0.17224	0.17224	0.17224	0.17224	0.17224	0.17224	-3582.24	122.098	Ogr11002	g15504.t1	rna-XM_044419000.1	tfap2d
rna-XM_003215311.3	0.610617	0.412529	0.107265	0.0001	0.159445	0.0964249	-6033.65	0.21408	0.21408	0.21408	0.21408	0.21408	0.21408	-6077.33	87.3671	Ogr00773	g22858.t1	rna-XM_044444250.1	fermt1
rna-XM_003215411.3	0.199498	0.276173	0.146143	0.132947	0.311779	999	-3042.67	0.20916	0.20916	0.20916	0.20916	0.20916	0.20916	-3044.22	3.10648	Ogr07971	g2765.t1	rna-XM_044418610.1	rsad2
rna-XM_003215418.3	0.0001	0.0001	0.0260202	0.066729	0.0001	999	-1980.69	0.07516	0.07516	0.07516	0.07516	0.07516	0.07516	-1985.42	9.4618	Ogr06932	g4173.t1	rna-XM_044417922.1	trib2
rna-XM_003215457.3	0.193763	0.131412	0.183485	0.117147	0.446795	0.0001	-2778.85	0.14229	0.14229	0.14229	0.14229	0.14229	0.14229	-2785.26	12.8191	Ogr02072	g2443.t1	rna-XM_044445182.1	LOC100557663
rna-XM_003215463.3	0.839925	0.429911	0.404818	0.331018	0.98226	0.0001	-5617.21	0.43415	0.43415	0.43415	0.43415	0.43415	0.43415	-5631.27	28.1151	Ogr00856	g2424.t1	rna-XM_044445137.1	gdf7
rna-XM_003215481.3	0.309508	0.325733	0.225089	0.108013	999	999	-3051.14	0.26179	0.26179	0.26179	0.26179	0.26179	0.26179	-3053.83	5.38318	Ogr11894	g21547.t1	rna-XM_044419198.1	fam110c
rna-XM_003215503.3	1.08135	0.103102	0.149338	293.443	35.9261	0.0001	-4102.85	0.13449	0.13449	0.13449	0.13449	0.13449	0.13449	-4135.77	65.8509	Ogr13815	g10915.t1	rna-XM_044421445.1	lmbrd1
rna-XM_003215505.3	0.585162	0.0701385	0.109653	0.0001	0.0001	0.370755	-2959.92	0.34172	0.34172	0.34172	0.34172	0.34172	0.34172	-2969.81	19.7669	Ogr13823	g10911.t1	rna-XM_044421603.1	b3gat2
rna-XM_003215510.3	0.43794	0.0524899	0.0472727	0.0001	3.13744	0.0507373	-5464.78	0.08808	0.08808	0.08808	0.08808	0.08808	0.08808	-5508	86.4411	Ogr12757	g24261.t1	rna-XM_044449238.1	sim1
rna-XM_003215531.3	0.57187	0.708438	0.0001	0.0001	0.0001	6.64062	-2137.99	0.40478	0.40478	0.40478	0.40478	0.40478	0.40478	-2158.43	40.8737	Ogr06811	g16104.t1	rna-XM_044421704.1	akirin2
rna-XM_003215549.3	0.679618	0.192017	0.272453	0.0001	0.0001	0.489287	-2312.28	0.32227	0.32227	0.32227	0.32227	0.32227	0.32227	-2315.67	6.76959	Ogr04647	g21085.t1	rna-XM_044427794.1	pnrc1
rna-XM_003215563.3	0.156291	0.0339413	0.100803	0.0377223	0.140821	0.902068	-2453.28	0.0592	0.0592	0.0592	0.0592	0.0592	0.0592	-2458.09	9.63161	Ogr07544	g28680.t1	rna-XM_044425644.1	gja1
rna-XM_003215613.3	0.0102423	999	0.0657214	999	0.000100652	0.0001	-4687.83	0.05732	0.05732	0.05732	0.05732	0.05732	0.05732	-4688.68	1.69488	Ogr18560	g5481.t1	rna-XM_044426909.1	sec63
rna-XM_003215687.3	0.227502	0.152557	0.219048	0.0001	0.770505	0.876241	-3373.55	0.19699	0.19699	0.19699	0.19699	0.19699	0.19699	-3377.54	7.96934	Ogr10950	g10751.t1	rna-XM_044421583.1	prss35
rna-XM_003215698.2	0.811276	0.0887246	0.377904	999	0.326635	0.123912	-2701.95	0.35674	0.35674	0.35674	0.35674	0.35674	0.35674	-2711.46	19.0271	Ogr16537	g27226.t1	rna-XM_044421452.1	irak1bp1
rna-XM_003215706.3	5.36584	0.331574	0.243379	0.210667	40.1772	999	-3206.59	0.37896	0.37896	0.37896	0.37896	0.37896	0.37896	-3215.03	16.8725	Ogr02903	g28098.t1	rna-XM_044453970.1	nmbr
rna-XM_003215733.3	0.168946	0.219342	0.0698138	999	0.0997996	0.0001	-6280.76	0.10039	0.10039	0.10039	0.10039	0.10039	0.10039	-6295.35	29.1743	Ogr18782	g6626.t1	rna-XM_044443471.1	fgd1
rna-XM_003215743.3	0.206433	0.239425	0.0976791	999	0.152326	0.0001	-1901.8	0.13562	0.13562	0.13562	0.13562	0.13562	0.13562	-1903.89	4.18552	Ogr18768	g4831.t1	rna-XM_044443749.1	LOC100551714
rna-XM_003215814.3	0.0717659	0.069236	0.058287	0.899913	0.394088	0.0809473	-4753.09	0.07485	0.07485	0.07485	0.07485	0.07485	0.07485	-4753.84	1.50561	Ogr19053	g23488.t1	rna-XM_044420495.1	exoc8
rna-XM_003215815.2	0.0001	0.0001	0.0001	0.0001	0.0001	0.0001	-2208.72	0.0001	0.0001	0.0001	0.0001	0.0001	0.0001	-2208.72	0	Ogr19057	g23481.t1	rna-XM_044420548.1	acta1
rna-XM_003215872.2	0.355493	0.211052	0.425689	0.0001	0.250343	0.572826	-2906.22	0.30463	0.30463	0.30463	0.30463	0.30463	0.30463	-2907.84	3.24653	Ogr19067	g10813.t1	rna-XM_044420758.1	c1h1orf198
rna-XM_003215877.3	0.340861	0.419182	0.309288	1.13392	0.292649	0.0001	-2953.1	0.25597	0.25597	0.25597	0.25597	0.25597	0.25597	-2958.86	11.5305	Ogr19072	g10803.t1	rna-XM_044420874.1	pdcd2
rna-XM_003215879.3	0.0665092	0.0700981	0.0991476	1.52767	0.0140444	0.0921733	-4862.04	0.08039	0.08039	0.08039	0.08039	0.08039	0.08039	-4864.38	4.6664	Ogr19076	g10798.t1	rna-XM_044448639.1	dll1
rna-XM_003215886.2	0.499762	0.298442	0.257418	0.0001	0.286718	0.46035	-6280.27	0.27718	0.27718	0.27718	0.27718	0.27718	0.27718	-6282.39	4.22825	Ogr19085	g28677.t1	rna-XM_044422940.1	dact2
rna-XM_003215900.3	0.00849062	0.0207733	0.0469931	376.956	0.0192988	0.0001	-4450.36	0.02545	0.02545	0.02545	0.02545	0.02545	0.02545	-4452.93	5.1385	Ogr14737	g4610.t1	rna-XM_044444828.1	hsp90ab1
rna-XM_003215922.3	0.112325	0.0725636	0.0427997	56.093	133.158	0.0001	-2222.92	0.06979	0.06979	0.06979	0.06979	0.06979	0.06979	-2227.95	10.0603	Ogr16734	g4643.t1	rna-XM_044448465.1	polr1c
rna-XM_003215935.2	0.705951	0.0737467	0.0865756	0.0001	0.0493404	0.0912818	-2532.87	0.08406	0.08406	0.08406	0.08406	0.08406	0.08406	-2539.13	12.5271	Ogr00205	g4100.t1	rna-XM_044450107.1	LOC100557471
rna-XM_003215942.3	0.371405	0.412839	0.4829	0.332074	0.0001	2.21969	-5407.65	0.37186	0.37186	0.37186	0.37186	0.37186	0.37186	-5409.48	3.65128	Ogr16732	g4638.t1	rna-XM_044448101.1	polh
rna-XM_003215965.3	1.02518	0.0803386	0.374897	0.31507	999	0.0001	-2241.28	0.37606	0.37606	0.37606	0.37606	0.37606	0.37606	-2250.82	19.0953	Ogr15505	g470.t1	rna-XM_044448386.1	srd5a2
rna-XM_003215984.3	0.304893	0.318537	0.504999	0.402954	0.4039	0.0001	-3591.2	0.33927	0.33927	0.33927	0.33927	0.33927	0.33927	-3591.9	1.394	Ogr13137	g23610.t1	rna-XM_044448147.1	spata17
rna-XM_003215985.3	1.06283	0.231878	0.242228	999	8.0596	0.0001	-2178.19	0.27757	0.27757	0.27757	0.27757	0.27757	0.27757	-2184.91	13.4573	Ogr01254	g30057.t1	rna-XM_044427001.1	rrp15
rna-XM_003216007.3	0.187593	0.673501	0.131281	999	0.0001	0.0001	-1503.54	0.17251	0.17251	0.17251	0.17251	0.17251	0.17251	-1517.34	27.5975	Ogr06219	g17308.t1	rna-XM_044429097.1	rd3
rna-XM_003216018.3	0.956966	0.101787	0.111989	1.69911	999	0.091919	-3249.48	0.19206	0.19206	0.19206	0.19206	0.19206	0.19206	-3270.03	41.1007	Ogr11790	g12132.t1	rna-XM_044425296.1	smyd2
rna-XM_003216043.3	0.130949	0.444494	0.0642072	2.21799	0.0001	0.0177681	-4573.05	0.08684	0.08684	0.08684	0.08684	0.08684	0.08684	-4620.71	95.3096	Ogr12938	g5899.t1	rna-XM_044448325.1	lrfn2
rna-XM_003216052.3	0.976499	0.608373	0.545709	0.411528	0.213281	0.0001	-4113.17	0.41207	0.41207	0.41207	0.41207	0.41207	0.41207	-4132.21	38.0789	Ogr12943	g2315.t1	rna-XM_044450459.1	kcnk17
rna-XM_003216058.3	0.0859384	0.162603	0.0947193	0.0001	0.143516	999	-2044.79	0.12118	0.12118	0.12118	0.12118	0.12118	0.12118	-2046.68	3.7617	Ogr09542	g3865.t1	rna-XM_044449667.1	LOC100565809
rna-XM_003216065.3	0.303609	0.149728	0.168363	0.0001	0.047353	0.173179	-3273.33	0.15799	0.15799	0.15799	0.15799	0.15799	0.15799	-3274.89	3.12393	Ogr19266	g3853.t1	rna-XM_044436600.1	psen2
rna-XM_003216066.3	0.30781	0.278292	0.175927	0.111426	0.30971	2.03633	-7451.71	0.18757	0.18757	0.18757	0.18757	0.18757	0.18757	-7465.03	26.6494	Ogr19269	g3845.t1	rna-XM_044436141.1	parp1
rna-XM_003216070.3	0.0617329	0.0001	0.0001	0.0001	0.0001	999	-494.45	0.04106	0.04106	0.04106	0.04106	0.04106	0.04106	-496.221	3.54229	Ogr19278	g3831.t1	rna-XM_044434412.1	srp9
rna-XM_003216077.3	0.573806	0.267105	0.20315	1.7788	0.956466	0.236016	-5434.41	0.32925	0.32925	0.32925	0.32925	0.32925	0.32925	-5445.2	21.5826	Ogr04574	g20422.t1	rna-XM_044438980.1	wdr43
rna-XM_003216090.2	0.17229	0.114799	0.181681	0.0001	0.223753	999	-2580.23	0.15795	0.15795	0.15795	0.15795	0.15795	0.15795	-2581.88	3.31549	Ogr19275	g3833.t1	rna-XM_044448250.1	LOC100555191
rna-XM_003216120.3	0.740045	0.413266	0.224363	0.187966	999	386.559	-3499.56	0.33269	0.33269	0.33269	0.33269	0.33269	0.33269	-3511.37	23.6248	Ogr12518	g10210.t1	rna-XM_044428974.1	vsx1
rna-XM_003216140.3	0.381548	0.421775	0.179437	0.0692666	0.301473	1.20536	-6012.15	0.19046	0.19046	0.19046	0.19046	0.19046	0.19046	-6040.49	56.6871	Ogr12507	g6410.t1	rna-XM_044428772.1	pnpt1
rna-XM_003216167.3	0.397723	0.0261671	0.0911718	0.0001	0.0641862	0.141905	-2702.99	0.12402	0.12402	0.12402	0.12402	0.12402	0.12402	-2712.43	18.8878	Ogr14192	g1659.t1	rna-XM_044431199.1	acaa2
rna-XM_003216177.3	0.100478	0.387638	0.165639	0.098328	999	0.000100002	-4824.83	0.16938	0.16938	0.16938	0.16938	0.16938	0.16938	-4840.02	30.3828	Ogr09179	g1677.t1	rna-XM_044431376.1	zbtb7c
rna-XM_003216211.2	0.0832973	0.323031	0.167254	0.275147	0.0414941	999	-3108.01	0.23825	0.23825	0.23825	0.23825	0.23825	0.23825	-3113.51	11.0007	Ogr15198	g28565.t1	rna-XM_044446116.1	ccno
rna-XM_003216216.3	0.123352	0.370049	0.0406818	0.0001	0.306968	0.558994	-5065.67	0.1777	0.1777	0.1777	0.1777	0.1777	0.1777	-5094.44	57.5271	Ogr15205	g28560.t1	rna-XM_044446307.1	snx18
rna-XM_003216222.3	0.498641	0.0001	0.264216	0.0001	999	0.36723	-3214.2	0.32752	0.32752	0.32752	0.32752	0.32752	0.32752	-3218.68	8.97334	Ogr09429	g7389.t1	rna-XM_044446619.1	mrps30
rna-XM_003216246.3	0.111381	0.0277025	0.0347021	0.113789	1.40494	0.0001	-4599.45	0.05841	0.05841	0.05841	0.05841	0.05841	0.05841	-4605.54	12.1842	Ogr16601	g18492.t1	rna-XM_044446673.1	plk2
rna-XM_003216256.3	0.0001	0.197059	0.026124	0.0001	0.0001	999	-1684.52	0.0448	0.0448	0.0448	0.0448	0.0448	0.0448	-1696.23	23.4172	Ogr16431	g28686.t1	rna-XM_044446692.1	nsa2
rna-XM_003216264.3	0.68114	1.46129	0.813818	0.0001	0.315807	0.452709	-4040.99	0.49083	0.49083	0.49083	0.49083	0.49083	0.49083	-4050.34	18.6967	Ogr16418	g2711.t1	rna-XM_044446155.1	ptcd2
rna-XM_003216266.3	0.0420515	0.391937	0.130882	0.0001	0.0001	999	-781.343	0.1106	0.1106	0.1106	0.1106	0.1106	0.1106	-785.576	8.46662	Ogr16415	g3352.t1	rna-XM_044446810.1	cartpt
rna-XM_003216303.3	0.0001	0.0001	0.0001	0.716466	999	0.0001	-1956.28	0.17583	0.17583	0.17583	0.17583	0.17583	0.17583	-1962.13	11.6961	Ogr19372	g18399.t1	rna-XM_044446746.1	otp
rna-XM_003216306.3	1.687	0.0121697	0.0745104	0.401062	0.478461	0.0001	-2980.12	0.21552	0.21552	0.21552	0.21552	0.21552	0.21552	-3011.25	62.2608	Ogr19368	g18404.t1	rna-XM_044446828.1	crhbp
rna-XM_003216307.3	0.0408756	0.0501078	0.0305589	7.62313	7.72491	0.0806211	-1116.21	0.05389	0.05389	0.05389	0.05389	0.05389	0.05389	-1116.71	1.00039	Ogr19367	g24505.t1	rna-XM_044446617.1	s100z
rna-XM_003216345.3	0.112846	0.244216	0.168478	999	1.12225	0.0001	-3014.71	0.23689	0.23689	0.23689	0.23689	0.23689	0.23689	-3018.94	8.45355	Ogr19392	g5399.t1	rna-XM_044446370.1	ccnb1
rna-XM_003216361.3	0.593775	0.292401	24.8387	7.72412	0.00521641	0.0001	-4163.6	0.14701	0.14701	0.14701	0.14701	0.14701	0.14701	-4211.99	96.7617	Ogr04921	g13925.t1	rna-XM_044446157.1	arrdc3
rna-XM_003216393.3	0.0564074	0.306599	0.103755	999	0.173126	0.0001	-2747.72	0.14424	0.14424	0.14424	0.14424	0.14424	0.14424	-2754.49	13.5465	Ogr13007	g25650.t1	rna-XM_044443631.1	cdc37
rna-XM_003216402.3	0.4746	0.1488	0.159987	0.0789207	0.0345005	999	-3057.06	0.19106	0.19106	0.19106	0.19106	0.19106	0.19106	-3063.75	13.3953	Ogr13016	g16813.t1	rna-XM_044443808.1	LOC100551916
rna-XM_003216418.2	0.0001	0.0203785	0.0146144	0.0001	0.0001	999	-1150.52	0.01903	0.01903	0.01903	0.01903	0.01903	0.01903	-1151.98	2.91846	Ogr15170	g26308.t1	rna-XM_044446891.1	diras2
rna-XM_003216434.3	0.982671	0.0001	0.203224	0.303537	0.244723	0.0001	-2085.65	0.33602	0.33602	0.33602	0.33602	0.33602	0.33602	-2100.68	30.0776	Ogr15125	g4196.t1	rna-XM_044446592.1	lurap1l
rna-XM_003216439.3	0.853994	0.371803	0.304626	0.174119	0.0469122	999	-3098.12	0.30143	0.30143	0.30143	0.30143	0.30143	0.30143	-3105.88	15.5151	Ogr03948	g4207.t1	rna-XM_044427887.1	snapc3
rna-XM_003216487.2	0.815736	0.00694468	0.119854	0.0001	0.127628	0.217724	-4394.21	0.09621	0.09621	0.09621	0.09621	0.09621	0.09621	-4439.28	90.1344	Ogr17799	g4863.t1	rna-XM_044446388.1	dmrt3
rna-XM_003216498.3	56.845	0.0886896	0.100393	0.0001	0.26648	999	-1091.48	0.17196	0.17196	0.17196	0.17196	0.17196	0.17196	-1095.94	8.91684	Ogr15176	g1859.t1	rna-XM_044446763.1	nxnl2
rna-XM_003216524.2	999	0.228839	0.124721	0.135847	0.4535	0.0001	-4989.81	0.16294	0.16294	0.16294	0.16294	0.16294	0.16294	-5003.12	26.6368	Ogr19326	g5350.t1	rna-XM_044446717.1	rasef
rna-XM_003216562.3	0.132708	0.174269	0.177612	0.0712038	0.284686	999	-1659.66	0.16809	0.16809	0.16809	0.16809	0.16809	0.16809	-1660.53	1.7396	Ogr17811	g27596.t1	rna-XM_044446837.1	ak3
rna-XM_003216567.3	2.04651	0.0610768	0.0801762	627.525	0.186651	0.0783179	-6930.58	0.13144	0.13144	0.13144	0.13144	0.13144	0.13144	-6952.71	44.2563	Ogr02127	g27582.t1	rna-XM_044446872.1	gldc
rna-XM_003216570.3	0.707979	21.8498	0.0001	195.67	0.0544373	0.068193	-1658.29	0.06241	0.06241	0.06241	0.06241	0.06241	0.06241	-1665.13	13.6846	Ogr19497	g24976.t1	rna-XM_044436159.1	psma6
rna-XM_003216577.3	0.721314	999	0.0001	999	0.0001	0.0001	-791.908	0.05938	0.05938	0.05938	0.05938	0.05938	0.05938	-804.685	25.5545	Ogr00114	g24986.t1	rna-XM_044436900.1	sptssa
rna-XM_003216613.3	0.345691	0.493787	0.231801	0.0001	0.44766	0.363607	-4222.63	0.29989	0.29989	0.29989	0.29989	0.29989	0.29989	-4228.38	11.4948	Ogr07819	g20744.t1	rna-XM_044452477.1	slc46a2
rna-XM_003216657.3	0.0001	0.470327	0.0781025	0.0001	0.0498209	0.260896	-2730.61	0.12774	0.12774	0.12774	0.12774	0.12774	0.12774	-2747.09	32.9577	Ogr03906	g22163.t1	rna-XM_044431155.1	suv39h1
rna-XM_003216658.3	0.0001	0.216551	0.0201932	2.36582	0.0739886	0.0132971	-3278.54	0.05425	0.05425	0.05425	0.05425	0.05425	0.05425	-3296.78	36.4693	Ogr03907	g22162.t1	rna-XM_044431154.1	wdr13
rna-XM_003216664.3	0.277784	0.330855	0.126802	999	999	0.0001	-3420.94	0.15342	0.15342	0.15342	0.15342	0.15342	0.15342	-3430.98	20.0773	Ogr09766	g19499.t1	rna-XM_044443261.1	csad
rna-XM_003216666.3	0.321002	0.313931	0.238097	265.471	0.721674	0.147182	-8547.76	0.23854	0.23854	0.23854	0.23854	0.23854	0.23854	-8554.89	14.2601	Ogr09763	g19495.t1	rna-XM_044443177.1	LOC100555455
rna-XM_003216674.3	0.138428	0.0709714	0.140937	999	0.0001	0.0001	-1803.05	0.14761	0.14761	0.14761	0.14761	0.14761	0.14761	-1807.32	8.54902	Ogr02750	g20080.t1	rna-XM_044443167.1	hoxc4
rna-XM_003216678.2	0.0001	0.0001	0.622869	0.157255	0.0001	999	-1789.93	0.16073	0.16073	0.16073	0.16073	0.16073	0.16073	-1796.06	12.2537	Ogr02756	g20075.t1	rna-XM_044443297.1	hoxc12
rna-XM_003216679.3	0.0001	0.0399142	0.0001	0.0001	0.0001	999	-1926.75	0.06179	0.06179	0.06179	0.06179	0.06179	0.06179	-1933.49	13.4773	Ogr02757	g20074.t1	rna-XM_044443242.1	hoxc13
rna-XM_003216682.3	0.492816	0.34414	0.240647	999	0.354069	0.0001	-2509.42	0.2213	0.2213	0.2213	0.2213	0.2213	0.2213	-2522.21	25.5798	Ogr16974	g24954.t1	rna-XM_044443236.1	LOC100558593
rna-XM_003216688.3	0.172968	0.315086	0.146045	0.0506611	0.498083	0.0001	-3852.75	0.12781	0.12781	0.12781	0.12781	0.12781	0.12781	-3880.06	54.6382	Ogr16993	g24925.t1	rna-XM_044443226.1	LOC100559713
rna-XM_003216689.3	0.185827	0.145994	0.143514	999	0.80016	0.0001	-1992.02	0.1633	0.1633	0.1633	0.1633	0.1633	0.1633	-1993.74	3.42433	Ogr16994	g24923.t1	rna-XM_044443300.1	mettl1
rna-XM_003216690.2	0.293224	0.187092	0.220003	0.192297	0.0644104	1.46448	-1731.75	0.20404	0.20404	0.20404	0.20404	0.20404	0.20404	-1732.25	1.00629	Ogr16995	g24922.t1	rna-XM_044443317.1	mettl21b
rna-XM_003216691.3	0.158886	0.300181	0.246658	0.208994	0.451702	0.0001	-6056.22	0.20435	0.20435	0.20435	0.20435	0.20435	0.20435	-6061.94	11.4332	Ogr16997	g24920.t1	rna-XM_044443152.1	avil
rna-XM_003216698.2	0.192326	0.0592187	0.0779093	0.0927677	0.383403	0.0001	-4154.91	0.09375	0.09375	0.09375	0.09375	0.09375	0.09375	-4161.52	13.2175	Ogr17004	g23926.t1	rna-XM_044443330.1	galnt6
rna-XM_003216731.3	0.263975	0.0466262	0.0205382	999	0.0001	0.0001	-3079.61	0.14362	0.14362	0.14362	0.14362	0.14362	0.14362	-3091.73	24.2463	Ogr02754	g20078.t1	rna-XM_044443175.1	hoxc9
rna-XM_003216749.3	0.123059	0.505403	0.169195	0.194709	0.344287	999	-1970.8	0.29248	0.29248	0.29248	0.29248	0.29248	0.29248	-1975.72	9.8362	Ogr03282	g27762.t1	rna-XM_044443482.1	LOC100555519
rna-XM_003216810.3	0.115375	0.115481	0.096378	0.209258	0.0575353	0.0001	-3715.1	0.10389	0.10389	0.10389	0.10389	0.10389	0.10389	-3715.99	1.77829	Ogr05341	g27798.t1	rna-XM_044443675.1	farsa
rna-XM_003216813.3	0.347739	0.437548	0.209491	0.0001	999	0.340688	-2415.08	0.3368	0.3368	0.3368	0.3368	0.3368	0.3368	-2417.86	5.56081	Ogr05344	g27804.t1	rna-XM_044443780.1	gadd45gip1
rna-XM_003216827.3	0.254734	0.370389	0.196705	0.248763	0.245479	0.0001	-7428.38	0.22957	0.22957	0.22957	0.22957	0.22957	0.22957	-7436.56	16.3651	Ogr05196	g28829.t1	rna-XM_044422277.1	ldlr
rna-XM_003216842.3	0.191386	0.465397	0.18365	0.208444	999	999	-1993.67	0.2848	0.2848	0.2848	0.2848	0.2848	0.2848	-1996.64	5.94123	Ogr01691	g28775.t1	rna-XM_044419310.1	c2h19orf52
rna-XM_003216847.3	0.0508134	0.327345	0.145062	997.998	0.0001	0.0001	-1640.38	0.15948	0.15948	0.15948	0.15948	0.15948	0.15948	-1646.93	13.0968	Ogr18640	g28763.t1	rna-XM_044419335.1	aicda
rna-XM_003216855.3	0.269683	0.0864095	0.327295	1.90813	0.00335116	0.0100955	-2517.46	0.08922	0.08922	0.08922	0.08922	0.08922	0.08922	-2543.96	53.0054	Ogr18766	g4826.t1	rna-XM_044443788.1	cdk20
rna-XM_003216867.3	0.460318	0.100316	0.139996	999	0.236693	0.0001	-3097.86	0.15433	0.15433	0.15433	0.15433	0.15433	0.15433	-3101.72	7.73623	Ogr09742	g17398.t1	rna-XM_044443424.1	avpr2
rna-XM_003216868.3	0.0611197	0.178778	0.227752	999	2.17947	0.0001	-1228.37	0.1387	0.1387	0.1387	0.1387	0.1387	0.1387	-1232.91	9.09083	Ogr09743	g17399.t1	rna-XM_044443425.1	LOC100562999
rna-XM_003216870.2	0.107635	0.199914	0.137387	0.212747	999	0.0001	-1578.31	0.16477	0.16477	0.16477	0.16477	0.16477	0.16477	-1581.14	5.66061	Ogr10001	g17403.t1	rna-XM_044443604.1	nudt16
rna-XM_003216885.2	0.054157	0.0347622	0.0319354	0.0001	0.044961	999	-4460.25	0.04072	0.04072	0.04072	0.04072	0.04072	0.04072	-4461.91	3.31519	Ogr10021	g27258.t1	rna-XM_044443785.1	LOC100566729
rna-XM_003216889.3	0.0001	0.357835	0.0308174	0.0001	0.0001	0.116071	-1298.85	0.04452	0.04452	0.04452	0.04452	0.04452	0.04452	-1315.86	34.0253	Ogr18795	g6602.t1	rna-XM_044443771.1	rpl10
rna-XM_003216898.3	0.0522187	0.0001	0.0731421	999	0.054017	0.0001	-962.616	0.05779	0.05779	0.05779	0.05779	0.05779	0.05779	-964.43	3.62711	Ogr09744	g17400.t1	rna-XM_044443697.1	LOC100552705
rna-XM_003216903.3	0.209218	0.154997	0.105428	0.173	0.178497	0.0001	-2511.93	0.13967	0.13967	0.13967	0.13967	0.13967	0.13967	-2512.96	2.05671	Ogr10002	g27286.t1	rna-XM_044443636.1	LOC100553628
rna-XM_003216904.3	0.127648	0.166674	0.0849146	999	0.256885	0.0627594	-4390.41	0.11919	0.11919	0.11919	0.11919	0.11919	0.11919	-4392.89	4.9549	Ogr10005	g27283.t1	rna-XM_044443722.1	tktl1
rna-XM_003216908.3	0.129281	0.28036	0.189245	999	0.662233	0.0001	-3267.27	0.24688	0.24688	0.24688	0.24688	0.24688	0.24688	-3271.4	8.27236	Ogr10016	g27264.t1	rna-XM_044443731.1	ribc1
rna-XM_003216909.3	0.0102386	0.0109537	0.0001	0.0335127	0.0117734	0.0001	-7479.31	0.01695	0.01695	0.01695	0.01695	0.01695	0.01695	-7492.08	25.5568	Ogr10017	g27262.t1	rna-XM_044443583.1	smc1a
rna-XM_003216938.3	0.72459	0.2264	0.574922	0.637158	0.936763	0.0001	-1845.73	0.32916	0.32916	0.32916	0.32916	0.32916	0.32916	-1853.13	14.8012	Ogr16708	g21907.t1	rna-XM_044422179.1	spryd4
rna-XM_003216950.3	0.274414	0.192182	0.019348	999	0.507728	0.0001	-2930.53	0.11474	0.11474	0.11474	0.11474	0.11474	0.11474	-2968.13	75.2039	Ogr16685	g21943.t1	rna-XM_044421488.1	wnt1
rna-XM_003216975.3	0.615804	0.453645	0.508648	0.682092	0.530227	0.0001	-4557.49	0.35567	0.35567	0.35567	0.35567	0.35567	0.35567	-4568.77	22.5668	Ogr07904	g22015.t1	rna-XM_044443112.1	LOC100567055
rna-XM_003216977.3	0.0183467	0.570367	0.0451956	2.53875	0.113053	0.0001	-2262.82	0.13524	0.13524	0.13524	0.13524	0.13524	0.13524	-2271.39	17.1469	Ogr03544	g22019.t1	rna-XM_044443169.1	faim2
rna-XM_003216978.3	0.122754	0.0650596	0.148266	999	1.5543	0.0001	-1908.08	0.08541	0.08541	0.08541	0.08541	0.08541	0.08541	-1915.41	14.6615	Ogr03543	g22020.t1	rna-XM_044443170.1	aqp2
rna-XM_003216996.3	0.0121296	0.300493	0.0495761	0.134318	0.319559	0.0001	-3724.73	0.09235	0.09235	0.09235	0.09235	0.09235	0.09235	-3746.86	44.2618	Ogr16712	g21899.t1	rna-XM_044421979.1	atp5b
rna-XM_003217006.3	0.0986458	0.160877	0.11611	999	0.161473	0.0001	-7922.25	0.13267	0.13267	0.13267	0.13267	0.13267	0.13267	-7925.94	7.38242	Ogr16690	g21936.t1	rna-XM_044421909.1	esyt1
rna-XM_003217042.3	0.17001	0.0435893	0.0366352	999	2.14664	0.0001	-3139.39	0.06355	0.06355	0.06355	0.06355	0.06355	0.06355	-3147.14	15.5047	Ogr17552	g20023.t1	rna-XM_044456462.1	fscn2
rna-XM_003217044.3	0.237562	0.982406	0.0379384	0.0001	0.0001	999	-1191.03	0.21871	0.21871	0.21871	0.21871	0.21871	0.21871	-1201.17	20.2868	Ogr17561	g20047.t1	rna-XM_044456414.1	LOC100564771
rna-XM_003217048.3	0.082684	0.0682413	0.069891	999	0.312025	0.0001	-1184.2	0.06545	0.06545	0.06545	0.06545	0.06545	0.06545	-1184.84	1.26633	Ogr17564	g20052.t1	rna-XM_044456424.1	chmp6
rna-XM_003217051.3	0.76264	0.139442	0.0160952	0.0001	0.222585	1.86225	-1535.99	0.22585	0.22585	0.22585	0.22585	0.22585	0.22585	-1554.65	37.3311	Ogr17586	g27130.t1	rna-XM_044419869.1	timp2
rna-XM_003217062.2	0.0304241	0.0210108	0.0168766	999	0.0170118	0.0001	-5541.98	0.02089	0.02089	0.02089	0.02089	0.02089	0.02089	-5542.9	1.84722	Ogr15740	g2994.t1	rna-XM_044453679.1	xab2
rna-XM_003217075.3	0.261733	0.265565	0.046693	0.0001	0.217014	999	-2335	0.10178	0.10178	0.10178	0.10178	0.10178	0.10178	-2346.18	22.3466	Ogr10429	g7172.t1	rna-XM_044454083.1	ccdc42
rna-XM_003217100.3	0.198576	0.29759	0.0630689	999	0.162788	0.0001	-3602.56	0.12725	0.12725	0.12725	0.12725	0.12725	0.12725	-3619.86	34.6065	Ogr00468	g20013.t1	rna-XM_044416943.1	btbd17
rna-XM_003217103.2	0.295672	0.697612	0.323436	999	0.537564	0.224663	-2285.65	0.35655	0.35655	0.35655	0.35655	0.35655	0.35655	-2288.93	6.57302	Ogr17548	g20017.t1	rna-XM_044416920.1	ccdc137
rna-XM_003217112.2	0.1883	0.218082	0.116471	0.0001	999	0.167397	-3807.85	0.15454	0.15454	0.15454	0.15454	0.15454	0.15454	-3812.07	8.44117	Ogr17571	g20066.t1	rna-XM_044456434.1	sgsh
rna-XM_003217117.3	0.233551	0.206921	0.151293	0.0001	0.0681566	0.187639	-4095.14	0.16684	0.16684	0.16684	0.16684	0.16684	0.16684	-4097.08	3.88438	Ogr17577	g27108.t1	rna-XM_044456454.1	cbx4
rna-XM_003217125.3	0.0523751	0.0537271	0.021631	0.164119	0.635723	0.0331203	-27753.3	0.06448	0.06448	0.06448	0.06448	0.06448	0.06448	-27790.6	74.4491	Ogr18364	g27138.t1	rna-XM_044420095.1	dnah17
rna-XM_003217130.2	0.367666	0.192867	0.157709	0.0001	999	999	-1897.8	0.19632	0.19632	0.19632	0.19632	0.19632	0.19632	-1904.32	13.0484	Ogr18370	g19847.t1	rna-XM_044419892.1	syngr2
rna-XM_003217133.2	0.474751	1.828	0.111079	999	0.0001	0.0001	-1332.43	0.22076	0.22076	0.22076	0.22076	0.22076	0.22076	-1339.35	13.8309	Ogr18374	g21458.t1	rna-XM_044419894.1	arl16
rna-XM_003217209.3	0.1754	0.0443445	0.107426	0.0001	0.105095	0.0001	-1252	0.06216	0.06216	0.06216	0.06216	0.06216	0.06216	-1258.06	12.1208	Ogr10528	g103.t1	rna-XM_044453680.1	grb2
rna-XM_003217213.3	0.227902	0.482971	0.268054	0.0001	1.13382	999	-1908.48	0.24721	0.24721	0.24721	0.24721	0.24721	0.24721	-1916.78	16.6029	Ogr10525	g99.t1	rna-XM_044453570.1	mrps7
rna-XM_003217216.3	0.719252	0.13206	0.031833	999	0.0001	0.0001	-2405.29	0.14945	0.14945	0.14945	0.14945	0.14945	0.14945	-2411.43	12.2763	Ogr01888	g88.t1	rna-XM_044453816.1	kctd2
rna-XM_003217244.3	0.121841	0.0763934	0.217984	999	0.0265278	0.0001	-2882.62	0.10507	0.10507	0.10507	0.10507	0.10507	0.10507	-2888.53	11.8271	Ogr16080	g21492.t1	rna-XM_044453911.1	foxj1
rna-XM_003217245.3	0.16331	0.0892339	0.169341	0.102681	0.0648911	0.0001	-2680.63	0.10692	0.10692	0.10692	0.10692	0.10692	0.10692	-2684.12	6.98054	Ogr16077	g21493.t1	rna-XM_044454015.1	galr2
rna-XM_003217289.3	0.347455	0.170325	0.150088	0.147633	0.257803	0.0001	-17555.2	0.15202	0.15202	0.15202	0.15202	0.15202	0.15202	-17567.4	24.4411	Ogr18399	g19886.t1	rna-XM_044419942.1	fasn
rna-XM_003217295.3	0.219792	0.630513	0.131038	999	0.100345	0.0984431	-2346.28	0.27043	0.27043	0.27043	0.27043	0.27043	0.27043	-2358.74	24.9074	Ogr18394	g19879.t1	rna-XM_044419930.1	dcxr
rna-XM_003217301.3	0.614258	0.0001	0.069935	0.0750941	0.0001	1.76013	-2040.14	0.20386	0.20386	0.20386	0.20386	0.20386	0.20386	-2062.49	44.6933	Ogr18381	g19856.t1	rna-XM_044420123.1	ppp1r27
rna-XM_003217302.2	0.0397113	0.220886	0.0782425	1.57045	0.0001	0.0242277	-3735.8	0.06016	0.06016	0.06016	0.06016	0.06016	0.06016	-3748.84	26.0691	Ogr15726	g17968.t1	rna-XM_044453650.1	ddx39a
rna-XM_003217303.3	0.109485	0.164086	0.102269	0.0001	0.0001	536.395	-1362.11	0.09186	0.09186	0.09186	0.09186	0.09186	0.09186	-1363.21	2.20285	Ogr04430	g17975.t1	rna-XM_044454032.1	LOC100565755
rna-XM_003217325.3	0.0986039	0.0835875	0.034261	999	0.0001	0.0001	-2059.26	0.06259	0.06259	0.06259	0.06259	0.06259	0.06259	-2061.8	5.081	Ogr18377	g19853.t1	rna-XM_044419899.1	slc25a10
rna-XM_003217331.3	0.256163	0.230431	0.166457	0.0001	0.285094	999	-2800.25	0.18994	0.18994	0.18994	0.18994	0.18994	0.18994	-2802.54	4.58413	Ogr04435	g17983.t1	rna-XM_044454014.1	LOC100555256
rna-XM_003217334.3	0.0315911	0.0211694	0.0811544	999	0.050336	0.0001	-2554.65	0.06446	0.06446	0.06446	0.06446	0.06446	0.06446	-2558.5	7.70235	Ogr15673	g11446.t1	rna-XM_044453923.1	foxi1
rna-XM_003217341.3	0.0497135	0.0657203	0.0459438	0.0001	26.8234	0.166613	-2537.46	0.08899	0.08899	0.08899	0.08899	0.08899	0.08899	-2541.29	7.66237	Ogr14170	g15807.t1	rna-XM_044454453.1	dusp1
rna-XM_003217342.2	0.0001	0.0001	0.0001	0.0001	0.0001	0.0001	-1998.85	0.0001	0.0001	0.0001	0.0001	0.0001	0.0001	-1998.85	0	Ogr07364	g15811.t1	rna-XM_044454543.1	rpl26l1
rna-XM_003217349.3	0.659919	0.297661	0.193186	0.356366	999	0.0001	-5567.25	0.26061	0.26061	0.26061	0.26061	0.26061	0.26061	-5571.15	7.79068	Ogr00847	g13437.t1	rna-XM_044454570.1	LOC100558922
rna-XM_003217361.2	0.268056	0.135683	0.264449	999	0.288486	0.13926	-6853.33	0.1975	0.1975	0.1975	0.1975	0.1975	0.1975	-6856.65	6.64734	Ogr14173	g10636.t1	rna-XM_044454325.1	stk10
rna-XM_003217377.3	0.04349	0.113072	0.17728	0.0001	0.0288644	0.178173	-2145.07	0.1126	0.1126	0.1126	0.1126	0.1126	0.1126	-2148.81	7.47825	Ogr18959	g3616.t1	rna-XM_044454631.1	spry4
rna-XM_003217398.3	0.518564	0.277687	0.265512	0.0001	999	0.255756	-5371.9	0.27912	0.27912	0.27912	0.27912	0.27912	0.27912	-5376.47	9.13499	Ogr13528	g20433.t1	rna-XM_044441086.1	slc4a1ap
rna-XM_003217412.3	0.0851653	0.0935882	0.118231	999	0.02921	0.0001	-1886.95	0.07945	0.07945	0.07945	0.07945	0.07945	0.07945	-1888.39	2.86813	Ogr06342	g8802.t1	rna-XM_044431986.1	LOC100555783
rna-XM_003217413.3	0.0208507	0.0129879	0.0296975	0.70292	0.0001	0.0001	-1904.62	0.04091	0.04091	0.04091	0.04091	0.04091	0.04091	-1908.52	7.79317	Ogr06341	g8801.t1	rna-XM_044427106.1	LOC100555978
rna-XM_003217425.3	0.14342	0.242917	0.300385	999	0.0375783	0.109328	-3226.51	0.20811	0.20811	0.20811	0.20811	0.20811	0.20811	-3228.46	3.89124	Ogr06344	g18900.t1	rna-XM_044431873.1	sdpr
rna-XM_003217449.3	0.0001	0.0250809	0.00624542	0.986937	0.0001	0.00962799	-2444.1	0.01	0.01	0.01	0.01	0.01	0.01	-2445.02	1.841	Ogr14243	g28176.t1	rna-XM_044454475.1	rbm22
rna-XM_003217484.3	0.520558	0.200128	0.0755074	0.188042	0.0001	0.0001	-2061.29	0.12137	0.12137	0.12137	0.12137	0.12137	0.12137	-2068.84	15.108	Ogr17987	g5708.t1	rna-XM_044429717.1	gnmt
rna-XM_003217487.3	0.0843962	0.666548	0.125367	0.102207	0.833211	278.848	-3324.7	0.20129	0.20129	0.20129	0.20129	0.20129	0.20129	-3340.16	30.9372	Ogr14234	g29626.t1	rna-XM_044454289.1	LOC100553431
rna-XM_003217512.3	0.300826	0.526692	0.1067	0.0001	0.295962	1.3645	-2878.43	0.2588	0.2588	0.2588	0.2588	0.2588	0.2588	-2887.18	17.4963	Ogr15817	g30549.t1	rna-XM_044454460.1	wnt8a
rna-XM_003217528.3	0.0761667	0.123413	0.0349388	999	0.0001	0.0001	-2001.68	0.05075	0.05075	0.05075	0.05075	0.05075	0.05075	-2006.25	9.135	Ogr17981	g5701.t1	rna-XM_044429113.1	LOC100562275
rna-XM_003217536.3	0.0726652	0.127115	0.0349386	999	0.247766	0.0001	-1450.03	0.06623	0.06623	0.06623	0.06623	0.06623	0.06623	-1453.87	7.69171	Ogr18128	g22527.t1	rna-XM_044451015.1	prelid1
rna-XM_003217553.3	0.185644	0.211805	0.132445	999	0.0927177	0.165489	-3292.6	0.17859	0.17859	0.17859	0.17859	0.17859	0.17859	-3294.17	3.13828	Ogr09989	g10678.t1	rna-XM_044451492.1	LOC100567188
rna-XM_003217555.3	0.124193	0.0594872	0.0464607	0.0001	0.0436925	468.403	-2254.46	0.05049	0.05049	0.05049	0.05049	0.05049	0.05049	-2257.77	6.63107	Ogr03753	g10670.t1	rna-XM_044451230.1	gnat1
rna-XM_003217562.3	0.329898	0.413674	0.155275	0.0793912	0.193218	720.71	-2037.73	0.21495	0.21495	0.21495	0.21495	0.21495	0.21495	-2042.43	9.3969	Ogr05261	g11468.t1	rna-XM_044451402.1	cish
rna-XM_003217578.3	0.270208	0.401788	0.378669	999	0.210279	0.173468	-4237.01	0.30653	0.30653	0.30653	0.30653	0.30653	0.30653	-4238.96	3.89706	Ogr18124	g22519.t1	rna-XM_044450919.1	dok3
rna-XM_003217582.3	0.127889	0.207471	0.109471	0.270467	0.11448	999	-3436.89	0.20649	0.20649	0.20649	0.20649	0.20649	0.20649	-3445.04	16.3089	Ogr18118	g22501.t1	rna-XM_044451047.1	LOC100555911
rna-XM_003217585.3	0.0897664	0.107304	0.154988	0.0296216	0.180293	999	-2670.02	0.11127	0.11127	0.11127	0.11127	0.11127	0.11127	-2671.29	2.55017	Ogr18112	g21735.t1	rna-XM_044450952.1	lman2
rna-XM_003217590.3	0.0001	0.0983275	0.0283541	0.0001	999	999	-1036.1	0.09275	0.09275	0.09275	0.09275	0.09275	0.09275	-1040.08	7.94576	Ogr18106	g18168.t1	rna-XM_044451084.1	nhp2
rna-XM_003217593.3	0.144422	0.046751	0.0335097	0.000100466	0.0476937	0.0256924	-3592.36	0.038	0.038	0.038	0.038	0.038	0.038	-3596.54	8.34344	Ogr18104	g25882.t1	rna-XM_044451080.1	cdc23
rna-XM_003217600.3	0.550027	999	0.519975	999	0.0001	0.0001	-1245.84	0.29027	0.29027	0.29027	0.29027	0.29027	0.29027	-1253.05	14.4252	Ogr09969	g6349.t1	rna-XM_044451131.1	tcta
rna-XM_003217608.2	0.0505605	0.10939	0.106305	591.283	1.13885	0.0506409	-3090.36	0.08671	0.08671	0.08671	0.08671	0.08671	0.08671	-3092.28	3.83804	Ogr09987	g10681.t1	rna-XM_044451405.1	camkv
rna-XM_003217712.3	0.447311	0.432868	0.096909	0.0001	67.4311	999	-4901.15	0.26328	0.26328	0.26328	0.26328	0.26328	0.26328	-4919.14	35.9795	Ogr16653	g31072.t1	rna-XM_044451245.1	pde12
rna-XM_003217744.3	0.476176	0.207663	0.234571	27.06	504.84	0.112973	-1946.16	0.29318	0.29318	0.29318	0.29318	0.29318	0.29318	-1948.88	5.43005	Ogr14480	g24366.t1	rna-XM_044451232.1	trh
rna-XM_003217747.2	0.6414	0.0001	0.0433513	999	999	0.0001	-4372.96	0.0658	0.0658	0.0658	0.0658	0.0658	0.0658	-4381.77	17.6328	Ogr16631	g14027.t1	rna-XM_044451311.1	actr8
rna-XM_003217750.3	0.0001	0.284277	0.0330275	999	999	0.0001	-3413.17	0.09374	0.09374	0.09374	0.09374	0.09374	0.09374	-3437.15	47.9697	Ogr16638	g27078.t1	rna-XM_044451532.1	wnt5a
rna-XM_003217764.3	0.116703	0.0627292	0.165059	0.0001	999	999	-3816.81	0.10889	0.10889	0.10889	0.10889	0.10889	0.10889	-3820.58	7.5333	Ogr11624	g26128.t1	rna-XM_044445559.1	rpn1
rna-XM_003217770.3	0.0767289	0.0746863	0.0475607	999	0.0801385	0.0228084	-6747.57	0.06109	0.06109	0.06109	0.06109	0.06109	0.06109	-6749.55	3.96495	Ogr05464	g20940.t1	rna-XM_044451534.1	mcm2
rna-XM_003217773.2	0.111001	0.38947	0.153723	0.0001	0.363863	999	-2516.01	0.17635	0.17635	0.17635	0.17635	0.17635	0.17635	-2524.39	16.7589	Ogr03376	g10272.t1	rna-XM_044451372.1	chst13
rna-XM_003217810.2	0.478054	0.507349	0.0897359	3.99358	0.525808	0.112657	-5087	0.24625	0.24625	0.24625	0.24625	0.24625	0.24625	-5114.9	55.8081	Ogr11838	g12630.t1	rna-XM_044451846.1	edem1
rna-XM_003217858.3	1.27525	999	0.0691072	999	0.0001	0.0001	-2030.77	0.08418	0.08418	0.08418	0.08418	0.08418	0.08418	-2047.62	33.7132	Ogr13204	g5339.t1	rna-XM_044452051.1	slc25a20
rna-XM_003217859.3	0.0757215	0.176662	0.0705282	0.0871467	0.046892	999	-3590.41	0.11368	0.11368	0.11368	0.11368	0.11368	0.11368	-3592.53	4.24204	Ogr13207	g5335.t1	rna-XM_044451856.1	p4htm
rna-XM_003217880.3	0.0001	0.518178	0.0001	0.00576872	6.62139	2.14696	-1383.1	0.09853	0.09853	0.09853	0.09853	0.09853	0.09853	-1417.43	68.6556	Ogr00233	g12839.t1	rna-XM_044451951.1	rps5
rna-XM_003217913.3	0.136394	0.204101	0.07051	0.0001	0.524878	0.440798	-4855.93	0.14535	0.14535	0.14535	0.14535	0.14535	0.14535	-4865.65	19.4259	Ogr15106	g8423.t1	rna-XM_044451713.1	cpne9
rna-XM_003217914.2	0.325772	0.090488	0.0634073	362.335	0.154804	0.0797535	-2915.97	0.11659	0.11659	0.11659	0.11659	0.11659	0.11659	-2922.85	13.77	Ogr15108	g8420.t1	rna-XM_044451786.1	ogg1
rna-XM_003217933.3	0.273293	0.78411	0.350979	0.672609	1.78922	0.534193	-3347.96	0.50163	0.50163	0.50163	0.50163	0.50163	0.50163	-3350.9	5.88671	Ogr07949	g21316.t1	rna-XM_044451800.1	LOC100558663
rna-XM_003217949.3	0.0421341	0.567171	0.197269	0.259156	0.215235	999	-2255.85	0.32334	0.32334	0.32334	0.32334	0.32334	0.32334	-2262.29	12.8688	Ogr10144	g9028.t1	rna-XM_044422486.1	rpp21
rna-XM_003217969.3	0.0001	0.0001	0.0001	0.0001	0.162071	0.0001	-1279.61	0.0001	0.0001	0.0001	0.0001	0.0001	0.0001	-1279.38	-0.46946	Ogr11417	g16740.t1	rna-XM_044419744.1	csnk2b
rna-XM_003217985.3	0.118139	2.08955	0.441583	999	0.0580446	0.102915	-1464.41	0.36036	0.36036	0.36036	0.36036	0.36036	0.36036	-1470.44	12.0685	Ogr11430	g16759.t1	rna-XM_044419732.1	apom
rna-XM_003217987.3	0.113268	0.0175542	0.22003	0.0001	0.146479	999	-759.23	0.07766	0.07766	0.07766	0.07766	0.07766	0.07766	-761.883	5.30659	Ogr11433	g16762.t1	rna-XM_044419720.1	atp6v1g2
rna-XM_003217996.3	0.135144	0.123021	0.282846	999	0.127738	0.0983166	-3223.45	0.1473	0.1473	0.1473	0.1473	0.1473	0.1473	-3229.2	11.5115	Ogr11436	g16767.t1	rna-XM_044419710.1	dxo
rna-XM_003218059.3	0.45056	0.562467	0.41387	0.206848	0.375985	230.797	-4797.37	0.35092	0.35092	0.35092	0.35092	0.35092	0.35092	-4804.41	14.0818	Ogr10516	g30563.t1	rna-XM_044419386.1	LOC100552382
rna-XM_003218104.3	3.82807	0.0550371	0.00645446	0.47796	0.00406672	0.000346659	-3674.09	0.03147	0.03147	0.03147	0.03147	0.03147	0.03147	-3682.47	16.7434	Ogr06198	g10326.t1	rna-XM_044434610.1	actl6a
rna-XM_003218117.3	0.435521	0.714029	0.319514	999	0.358075	0.259579	-2352.86	0.39916	0.39916	0.39916	0.39916	0.39916	0.39916	-2354.49	3.25205	Ogr12463	g8320.t1	rna-XM_044434645.1	nifk
rna-XM_003218136.3	0.106444	0.0331776	0.0557527	0.0001	0.383575	0.0398434	-4823.38	0.04574	0.04574	0.04574	0.04574	0.04574	0.04574	-4827.56	8.36705	Ogr15433	g21348.t1	rna-XM_044434552.1	slc7a14
rna-XM_003218137.3	0.23942	0.0001	0.0275172	999	0.185403	0.0001	-1407.11	0.1085	0.1085	0.1085	0.1085	0.1085	0.1085	-1413.82	13.4154	Ogr15434	g21347.t1	rna-XM_044434606.1	cldn11
rna-XM_003218148.3	0.138441	0.400609	0.138794	0.0001	0.355573	999	-2727.91	0.15987	0.15987	0.15987	0.15987	0.15987	0.15987	-2740.17	24.5206	Ogr15427	g2880.t1	rna-XM_044434607.1	ghsr
rna-XM_003218173.3	0.313503	0.844366	0.357747	999	999	0.021372	-3249.95	0.36559	0.36559	0.36559	0.36559	0.36559	0.36559	-3257.72	15.5361	Ogr05541	g5813.t1	rna-XM_044434638.1	ptx3
rna-XM_003218177.2	0.0001	0.0001	0.0001	0.0001	0.0001	0.0001	-974.771	0.0001	0.0001	0.0001	0.0001	0.0001	0.0001	-974.771	0	Ogr04949	g22594.t1	rna-XM_044433009.1	rap2b
rna-XM_003218197.3	0.0001	0.0853453	0.0207807	0.0001	0.056074	0.324988	-2910.97	0.05646	0.05646	0.05646	0.05646	0.05646	0.05646	-2914.63	7.31747	Ogr15030	g15081.t1	rna-XM_044432942.1	zic1
rna-XM_003218217.3	0.0893839	0.213707	0.128596	0.110386	0.0385117	2.85834	-4795.56	0.12746	0.12746	0.12746	0.12746	0.12746	0.12746	-4797.94	4.77623	Ogr11453	g5806.t1	rna-XM_044432897.1	tiparp
rna-XM_003218221.3	0.197751	0.138706	0.182422	0.117212	0.0547825	0.12491	-4362.8	0.14371	0.14371	0.14371	0.14371	0.14371	0.14371	-4364.23	2.85577	Ogr11459	g22937.t1	rna-XM_044432975.1	slc33a1
rna-XM_003218245.3	0.106627	0.0682683	0.0704579	0.0001	0.0628043	999	-2937.05	0.05176	0.05176	0.05176	0.05176	0.05176	0.05176	-2942.15	10.1912	Ogr14131	g30094.t1	rna-XM_044432947.1	chst2
rna-XM_003218251.3	0.376624	0.504026	0.0953878	999	0.574171	0.0001	-4358.08	0.28804	0.28804	0.28804	0.28804	0.28804	0.28804	-4376.99	37.8147	Ogr14118	g30109.t1	rna-XM_044432924.1	grk7
rna-XM_003218284.2	0.225296	999	0.214671	999	0.0171926	0.0001	-5177.24	0.16267	0.16267	0.16267	0.16267	0.16267	0.16267	-5179.16	3.83667	Ogr06238	g9578.t1	rna-XM_044432745.1	dner
rna-XM_003218293.2	0.245372	0.130222	0.103435	0.341372	0.121739	0.0001	-8173.89	0.13195	0.13195	0.13195	0.13195	0.13195	0.13195	-8181.95	16.1233	Ogr14514	g20329.t1	rna-XM_044432931.1	irs1
rna-XM_003218320.3	0.0001	0.387258	0.172651	999	117.058	0.0001	-1544.89	0.11601	0.11601	0.11601	0.11601	0.11601	0.11601	-1555.83	21.8775	Ogr18529	g12591.t1	rna-XM_044433057.1	dtymk
rna-XM_003218335.3	0.0796363	0.349243	0.226141	0.16786	0.0732647	999	-1646.15	0.19658	0.19658	0.19658	0.19658	0.19658	0.19658	-1648.22	4.13821	Ogr14078	g23133.t1	rna-XM_044432854.1	hes6a
rna-XM_003218398.3	0.0567418	0.0733951	0.0855593	0.118471	0.0359583	0.0001	-3921.29	0.08314	0.08314	0.08314	0.08314	0.08314	0.08314	-3922.3	2.02427	Ogr13268	g15148.t1	rna-XM_044435914.1	klhl6
rna-XM_003218400.3	0.970437	0.787932	0.213312	0.337441	0.453971	0.0001	-3446.57	0.37821	0.37821	0.37821	0.37821	0.37821	0.37821	-3458.59	24.0456	Ogr13270	g15154.t1	rna-XM_044436047.1	parl
rna-XM_003218405.3	0.149459	0.0803786	0.069413	0.0001	0.0607634	999	-2742.98	0.07472	0.07472	0.07472	0.07472	0.07472	0.07472	-2746.03	6.08794	Ogr16475	g15179.t1	rna-XM_044436434.1	got1
rna-XM_003218416.3	0.164361	0.484577	0.116325	1.57705	0.894024	0.195489	-2009.93	0.21155	0.21155	0.21155	0.21155	0.21155	0.21155	-2013.47	7.0944	Ogr15867	g23741.t1	rna-XM_044434470.1	c3h21orf2
rna-XM_003218442.2	0.231811	0.228963	0.184912	121.944	0.119545	0.102817	-1842.28	0.15619	0.15619	0.15619	0.15619	0.15619	0.15619	-1844.58	4.60725	Ogr10834	g22299.t1	rna-XM_044435650.1	sft2d3
rna-XM_003218462.3	0.0274046	0.0884802	0.10036	999	0.0817716	0.0001	-2064.51	0.05462	0.05462	0.05462	0.05462	0.05462	0.05462	-2068.74	8.45554	Ogr16486	g29567.t1	rna-XM_044450171.1	sfrp5
rna-XM_003218467.3	0.548272	0.341535	0.171601	2.20485	0.271328	0.153835	-3130.24	0.25203	0.25203	0.25203	0.25203	0.25203	0.25203	-3138.66	16.8239	Ogr16492	g9015.t1	rna-XM_044436588.1	ankrd2
rna-XM_003218468.3	0.0852654	0.0976801	0.0307105	0.0001	0.0001	999	-1646.89	0.03922	0.03922	0.03922	0.03922	0.03922	0.03922	-1649.45	5.12754	Ogr16493	g9014.t1	rna-XM_044436641.1	ubtd1
rna-XM_003218475.3	0.21571	0.174761	0.153648	0.152231	1.03703	0.0001	-5075.85	0.16612	0.16612	0.16612	0.16612	0.16612	0.16612	-5078.13	4.54905	Ogr15492	g24457.t1	rna-XM_044437357.1	c3h10orf2
rna-XM_003218490.1	0.21313	0.271998	0.142777	0.159222	0.24114	0.0001	-2396.05	0.16623	0.16623	0.16623	0.16623	0.16623	0.16623	-2398.38	4.66196	Ogr15470	g9328.t1	rna-XM_044438014.1	calhm1
rna-XM_003218491.3	0.232509	0.427931	0.316941	0.506676	0.0813315	0.000894749	-2524.55	0.23031	0.23031	0.23031	0.23031	0.23031	0.23031	-2528.13	7.15635	Ogr15469	g9327.t1	rna-XM_044431335.1	calhm3
rna-XM_003218501.3	0.65167	0.201352	0.178904	0.0001	0.0001	0.320645	-3319.24	0.21662	0.21662	0.21662	0.21662	0.21662	0.21662	-3333.51	28.5307	Ogr11154	g32.t1	rna-XM_044438484.1	dusp5
rna-XM_003218502.3	0.0599269	0.22574	0.289403	0.0001	0.202001	0.312921	-1216.55	0.19165	0.19165	0.19165	0.19165	0.19165	0.19165	-1218.91	4.73267	Ogr15491	g24456.t1	rna-XM_044437392.1	mrpl43
rna-XM_003218505.3	0.147611	0.118136	0.0439755	0.0001	2.13177	999	-3483.09	0.14376	0.14376	0.14376	0.14376	0.14376	0.14376	-3493.5	20.8191	Ogr11159	g23.t1	rna-XM_044438637.1	adra2a
rna-XM_003218550.2	0.216008	0.048724	0.0420819	0.0001	0.0001	0.143833	-2144.65	0.09002	0.09002	0.09002	0.09002	0.09002	0.09002	-2148.45	7.58715	Ogr06978	g26279.t1	rna-XM_044420526.1	ddit4
rna-XM_003218583.3	0.171977	0.090916	0.0444382	0.0636829	3.23162	1.78778	-2055.6	0.07583	0.07583	0.07583	0.07583	0.07583	0.07583	-2057.42	3.63525	Ogr10727	g11393.t1	rna-XM_044445718.1	gpr26
rna-XM_003218601.3	0.137395	0.193719	0.170869	0.0001	0.142165	0.339508	-2374.06	0.1716	0.1716	0.1716	0.1716	0.1716	0.1716	-2375.08	2.05179	Ogr10725	g11391.t1	rna-XM_044445701.1	hmx2
rna-XM_003218610.3	0.512682	0.266645	0.065161	0.0482477	0.0001	3.17262	-8625.41	0.09477	0.09477	0.09477	0.09477	0.09477	0.09477	-8655.33	59.8516	Ogr10448	g30763.t1	rna-XM_044440135.1	wdr11
rna-XM_003218629.2	0.394246	0.529189	0.0869917	0.00736259	1.67035	0.381915	-3025.24	0.235	0.235	0.235	0.235	0.235	0.235	-3039.28	28.0677	Ogr18242	g31135.t1	rna-XM_044448270.1	tnfsf11
rna-XM_003218710.3	0.0349264	0.0304271	0.0330964	999	321.135	0.0001	-4292.25	0.0358	0.0358	0.0358	0.0358	0.0358	0.0358	-4293.4	2.2879	Ogr18600	g10864.t1	rna-XM_044450379.1	slitrk1
rna-XM_003218768.3	0.287083	0.808472	0.262433	0.0001	0.366431	1.39116	-2329.85	0.37283	0.37283	0.37283	0.37283	0.37283	0.37283	-2335.99	12.2785	Ogr09821	g8008.t1	rna-XM_044429392.1	c3h2orf49
rna-XM_003218945.3	0.741322	0.393546	0.0377174	0.0763399	1.48637	0.0001	-2182.32	0.129	0.129	0.129	0.129	0.129	0.129	-2201.78	38.9232	Ogr07376	g22337.t1	rna-XM_044442321.1	pdxk
rna-XM_003218960.3	0.412812	0.0799975	0.10316	0.0883338	0.295356	999	-5746.62	0.14142	0.14142	0.14142	0.14142	0.14142	0.14142	-5759.39	25.5369	Ogr03547	g8937.t1	rna-XM_044442303.1	ripk4
rna-XM_003218974.3	0.631939	0.725761	0.0211898	2.22959	0.0001	0.281198	-1474.98	0.3224	0.3224	0.3224	0.3224	0.3224	0.3224	-1487.75	25.5303	Ogr07382	g22329.t1	rna-XM_044442374.1	cryaa
rna-XM_003219034.3	0.527163	0.0001	0.0950287	0.0001	999	1.98326	-6338.42	0.2355	0.2355	0.2355	0.2355	0.2355	0.2355	-6354.98	33.1042	Ogr17938	g8817.t1	rna-XM_044441387.1	paxbp1
rna-XM_003219046.3	1.17739	0.317341	0.149848	0.0001	0.113064	0.188566	-6320.01	0.22375	0.22375	0.22375	0.22375	0.22375	0.22375	-6344.54	49.0452	Ogr08177	g20931.t1	rna-XM_044441579.1	adamts5
rna-XM_003219050.3	0.0583563	0.479255	0.0183599	0.0001	0.135578	999	-1898.43	0.19661	0.19661	0.19661	0.19661	0.19661	0.19661	-1916.2	35.548	Ogr14658	g8126.t1	rna-XM_044430634.1	hmgb2
rna-XM_003219087.3	0.28439	0.218192	0.206769	41.4479	0.151615	0.198227	-3289.51	0.26465	0.26465	0.26465	0.26465	0.26465	0.26465	-3292.52	6.02027	Ogr19429	g23948.t1	rna-XM_044442168.1	gja8
rna-XM_003219106.3	999	0.51355	0.0001	999	0.713246	0.0001	-2420.41	0.26531	0.26531	0.26531	0.26531	0.26531	0.26531	-2428.37	15.9304	Ogr19455	g22383.t1	rna-XM_044441350.1	mpc2
rna-XM_003219177.3	0.0001	0.516835	0.0530656	1.60772	0.0001	0.0001	-1136.93	0.15184	0.15184	0.15184	0.15184	0.15184	0.15184	-1156.83	39.8086	Ogr07121	g2524.t1	rna-XM_044442022.1	rpl24
rna-XM_003219178.3	0.530638	0.26947	0.113248	270.887	0.0001	0.117148	-7731.87	0.183	0.183	0.183	0.183	0.183	0.183	-7750.91	38.0819	Ogr07122	g2522.t1	rna-XM_044441414.1	zbtb11
rna-XM_003219191.2	0.694479	0.0001	0.418301	0.260147	0.246894	0.0001	-4063.94	0.26093	0.26093	0.26093	0.26093	0.26093	0.26093	-4078.34	28.7932	Ogr03838	g19397.t1	rna-XM_044441782.1	slc19a2
rna-XM_003219194.3	0.0323312	0.166908	0.23516	0.0001	0.217412	0.194099	-6769.92	0.1829	0.1829	0.1829	0.1829	0.1829	0.1829	-6774.86	9.88305	Ogr03843	g19393.t1	rna-XM_044441921.1	ccdc80
rna-XM_003219223.3	444.883	0.205238	0.174294	3.78912	999	0.175987	-5590.88	0.27899	0.27899	0.27899	0.27899	0.27899	0.27899	-5600.17	18.5704	Ogr19227	g3664.t1	rna-XM_044442276.1	medag
rna-XM_003219234.3	0.13501	0.118514	0.237848	999	0.276601	0.0479102	-1344.46	0.14107	0.14107	0.14107	0.14107	0.14107	0.14107	-1346.42	3.92856	Ogr02445	g19403.t1	rna-XM_044442436.1	dpt
rna-XM_003219245.3	0.314554	0.228191	0.212687	0.0001	0.289312	0.423417	-4073.59	0.23203	0.23203	0.23203	0.23203	0.23203	0.23203	-4075.09	3.01294	Ogr05223	g26218.t1	rna-XM_044442047.1	gja3
rna-XM_003219302.3	0.122921	0.299237	0.0378182	557.522	0.694621	0.05899	-4876.66	0.14354	0.14354	0.14354	0.14354	0.14354	0.14354	-4905.78	58.2397	Ogr00008	g27470.t1	rna-XM_044441813.1	gucy1a2
rna-XM_003219318.3	0.14128	0.485121	0.172053	999	0.352739	0.101262	-6449.06	0.2636	0.2636	0.2636	0.2636	0.2636	0.2636	-6455.46	12.8159	Ogr08620	g25802.t1	rna-XM_044442685.1	panx1
rna-XM_003219324.3	0.772295	0.0962983	0.0445445	999	0.0001	0.0001	-5501.54	0.04229	0.04229	0.04229	0.04229	0.04229	0.04229	-5531.58	60.0936	Ogr08617	g25805.t1	rna-XM_044442310.1	LOC107982237
rna-XM_003219347.3	0.239184	0.570568	0.149991	0.0831486	0.0652809	30.5336	-2087.14	0.18737	0.18737	0.18737	0.18737	0.18737	0.18737	-2104.54	34.8158	Ogr09382	g24900.t1	rna-XM_044442648.1	ccdc90b
rna-XM_003219351.3	1.54841	0.294583	0.323639	999	0.646307	0.0372657	-4143.23	0.27319	0.27319	0.27319	0.27319	0.27319	0.27319	-4160.14	33.8301	Ogr10044	g23767.t1	rna-XM_044441843.1	ctsc
rna-XM_003219354.2	0.0347866	0.0721816	0.0391795	0.0001	0.196027	999	-3496.2	0.06221	0.06221	0.06221	0.06221	0.06221	0.06221	-3500.16	7.93073	Ogr10040	g23516.t1	rna-XM_044442444.1	fzd4
rna-XM_003219404.3	0.0789743	0.394687	0.123212	0.0406657	0.00826532	0.794185	-2968.07	0.18044	0.18044	0.18044	0.18044	0.18044	0.18044	-2978.73	21.31	Ogr01955	g17353.t1	rna-XM_044450418.1	trib1
rna-XM_003219405.3	2.36379	0.649709	0.458479	0.963813	0.0001	0.0001	-5966.95	0.50126	0.50126	0.50126	0.50126	0.50126	0.50126	-5970.59	7.27905	Ogr14978	g17550.t1	rna-XM_044450429.1	bbs10
rna-XM_003219418.3	0.0424773	0.156098	0.192326	999	0.0818909	0.0263535	-3509.89	0.11691	0.11691	0.11691	0.11691	0.11691	0.11691	-3516.04	12.2858	Ogr12002	g11683.t1	rna-XM_044421792.1	kcnv1
rna-XM_003219444.3	0.0130414	0.339078	0.152169	169.91	566.534	0.0001	-3353.84	0.13902	0.13902	0.13902	0.13902	0.13902	0.13902	-3374.82	41.9637	Ogr11995	g12107.t1	rna-XM_044421782.1	eif3e
rna-XM_003219447.3	0.347583	0.218104	0.22103	0.0001	0.337069	0.45004	-3187.78	0.2353	0.2353	0.2353	0.2353	0.2353	0.2353	-3189.01	2.4709	Ogr07191	g12110.t1	rna-XM_044421490.1	abra
rna-XM_003219472.3	0.0294943	0.0475208	0.053409	999	0.0001	0.0001	-2113.41	0.04324	0.04324	0.04324	0.04324	0.04324	0.04324	-2114.88	2.9293	Ogr03613	g26744.t1	rna-XM_044452866.1	kcnk9
rna-XM_003219481.3	0.350406	0.142724	0.205086	0.205596	0.0001	1.08618	-1123.28	0.20577	0.20577	0.20577	0.20577	0.20577	0.20577	-1123.84	1.12949	Ogr09246	g30880.t1	rna-XM_044452865.1	chrac1
rna-XM_003219500.3	0.612189	0.237203	0.432511	0.0001	0.254511	0.414449	-3353.65	0.37473	0.37473	0.37473	0.37473	0.37473	0.37473	-3355.72	4.13588	Ogr15233	g10162.t1	rna-XM_044424322.1	gdf6
rna-XM_003219516.3	0.669192	0.780153	0.111474	0.0201991	0.563444	0.284668	-3663.96	0.31515	0.31515	0.31515	0.31515	0.31515	0.31515	-3693.84	59.7554	Ogr15237	g10155.t1	rna-XM_044424321.1	ptdss1
rna-XM_003219554.3	0.314973	0.0001	0.190364	0.0001	0.550656	999	-2604.33	0.14326	0.14326	0.14326	0.14326	0.14326	0.14326	-2611.07	13.47	Ogr14041	g27954.t1	rna-XM_044424331.1	hey1
rna-XM_003219605.3	0.381309	0.138023	0.192289	999	0.0844033	0.0001	-1241	0.18032	0.18032	0.18032	0.18032	0.18032	0.18032	-1242.77	3.54106	Ogr10845	g26192.t1	rna-XM_044424483.1	tcf24
rna-XM_003219639.3	0.341171	0.327405	0.33613	0.014415	0.406854	1.14946	-4508.21	0.30915	0.30915	0.30915	0.30915	0.30915	0.30915	-4513.62	10.8096	Ogr11130	g26514.t1	rna-XM_044434966.1	xkr9
rna-XM_003219642.2	0.360028	0.446484	0.316248	0.0001	999	0.413402	-1928.03	0.37204	0.37204	0.37204	0.37204	0.37204	0.37204	-1929.15	2.2371	Ogr02938	g26167.t1	rna-XM_044424267.1	msc
rna-XM_003219656.3	0.647273	0.258793	0.0742245	999	2.58974	0.0001	-2320.83	0.20082	0.20082	0.20082	0.20082	0.20082	0.20082	-2337.94	34.2185	Ogr12454	g19920.t1	rna-XM_044424011.1	tyms
rna-XM_003219717.3	0.0937153	0.496325	0.179372	0.0001	0.539545	0.202214	-2782.51	0.23754	0.23754	0.23754	0.23754	0.23754	0.23754	-2791.36	17.7073	Ogr15826	g30060.t1	rna-XM_044426470.1	galr1
rna-XM_003219727.3	0.488246	0.37261	0.21171	0.136357	0.839877	999	-2084.19	0.28358	0.28358	0.28358	0.28358	0.28358	0.28358	-2087.11	5.84254	Ogr00633	g21186.t1	rna-XM_044426635.1	timm21
rna-XM_003219754.3	0.0951075	0.100572	0.0476936	0.0001	999	227.979	-2601.56	0.05379	0.05379	0.05379	0.05379	0.05379	0.05379	-2603.63	4.14301	Ogr15926	g22668.t1	rna-XM_044426456.1	mylip
rna-XM_003219815.3	0.664102	0.373489	0.0300303	999	0.0001	0.0001	-5290.92	0.16974	0.16974	0.16974	0.16974	0.16974	0.16974	-5332.54	83.2455	Ogr09124	g10709.t1	rna-XM_044442911.1	clptm1l
rna-XM_003219829.3	0.144158	0.41244	0.191774	0.0001	0.0001	0.340083	-2900.17	0.19781	0.19781	0.19781	0.19781	0.19781	0.19781	-2902.94	5.54673	Ogr09120	g10706.t1	rna-XM_044443003.1	murc
rna-XM_003219832.3	0.295941	0.566466	0.19201	999	9.65949	0.0001	-1406.73	0.31318	0.31318	0.31318	0.31318	0.31318	0.31318	-1411.86	10.2605	Ogr02758	g10713.t1	rna-XM_044442953.1	ndufs6
rna-XM_003219840.3	0.402785	0.294045	0.231165	999	999	0.166454	-6689.87	0.26882	0.26882	0.26882	0.26882	0.26882	0.26882	-6697.61	15.4701	Ogr01668	g27734.t1	rna-XM_044439111.1	olfml2b
rna-XM_003219855.3	0.215647	0.0001	0.0571005	999	999	0.0001	-2287.34	0.07184	0.07184	0.07184	0.07184	0.07184	0.07184	-2298.04	21.4157	Ogr01672	g23147.t1	rna-XM_044439267.1	tada1
rna-XM_003219856.2	0.470633	0.10615	0.070543	0.0001	0.0001	925.24	-1726.07	0.07839	0.07839	0.07839	0.07839	0.07839	0.07839	-1726.89	1.6425	Ogr01673	g23148.t1	rna-XM_044439184.1	prdx6
rna-XM_003219871.3	0.0709884	0.233426	0.026162	0.0001	0.0501808	999	-2604.57	0.06627	0.06627	0.06627	0.06627	0.06627	0.06627	-2610.37	11.5987	Ogr03681	g6303.t1	rna-XM_044439408.1	prkab2
rna-XM_003219875.3	0.740262	0.153375	0.0824323	1.13314	999	0.0001	-6070.54	0.24069	0.24069	0.24069	0.24069	0.24069	0.24069	-6121.91	102.732	Ogr03266	g18059.t1	rna-XM_044439407.1	aldh9a1
rna-XM_003219892.3	0.567454	0.189182	0.334802	999	999	0.0001	-912.413	0.23704	0.23704	0.23704	0.23704	0.23704	0.23704	-917.359	9.8923	Ogr17396	g2345.t1	rna-XM_044422831.1	ndufa2
rna-XM_003219901.3	0.623427	1.46035	0.0938127	999	0.159617	0.000100691	-2369.51	0.14438	0.14438	0.14438	0.14438	0.14438	0.14438	-2375.06	11.1111	Ogr08372	g1072.t1	rna-XM_044442842.1	ovol2
rna-XM_003220024.3	0.661222	0.507566	0.247885	0.222637	0.05183	1.55363	-4923.18	0.29137	0.29137	0.29137	0.29137	0.29137	0.29137	-4937.92	29.4615	Ogr18451	g686.t1	rna-XM_044442832.1	pax1
rna-XM_003220025.3	0.473929	0.350322	0.282948	147.341	0.590721	0.248697	-5859.84	0.35215	0.35215	0.35215	0.35215	0.35215	0.35215	-5862.13	4.58428	Ogr18457	g25104.t1	rna-XM_044442831.1	cd93
rna-XM_003220026.3	1.07543	0.566115	0.459339	0.0001	0.620723	3.67697	-1708.69	0.5534	0.5534	0.5534	0.5534	0.5534	0.5534	-1711.16	4.95035	Ogr18458	g25103.t1	rna-XM_044442966.1	cst11
rna-XM_003220033.3	2.86938	0.409441	0.397104	0.451104	0.73681	0.0001	-2508.27	0.45161	0.45161	0.45161	0.45161	0.45161	0.45161	-2515.09	13.6304	Ogr18470	g56.t1	rna-XM_044442830.1	srd5a1
rna-XM_003220052.3	0.234335	0.351362	0.165164	0.0001	0.066821	0.193925	-2070.78	0.19385	0.19385	0.19385	0.19385	0.19385	0.19385	-2071.99	2.40736	Ogr13737	g5537.t1	rna-XM_044432586.1	tmed5
rna-XM_003220069.3	0.110379	0.0448378	0.124738	999	0.0547793	0.0001	-1974.33	0.11486	0.11486	0.11486	0.11486	0.11486	0.11486	-1980.83	13.0126	Ogr18450	g682.t1	rna-XM_044442944.1	nkx2-2
rna-XM_003220094.2	0.0924069	0.046012	0.0600721	1.27682	0.166694	0.148457	-2867.24	0.10267	0.10267	0.10267	0.10267	0.10267	0.10267	-2871.62	8.76064	Ogr09401	g16594.t1	rna-XM_044432396.1	gfi1
rna-XM_003220108.3	0.0001	0.421263	0.0001	0.0001	0.0001	0.0001	-988.536	0.03402	0.03402	0.03402	0.03402	0.03402	0.03402	-993.571	10.0697	Ogr15841	g19679.t1	rna-XM_044432472.1	lmo4
rna-XM_003220154.3	0.176744	0.201893	0.163104	0.124814	0.806484	9.76843	-4498.62	0.15825	0.15825	0.15825	0.15825	0.15825	0.15825	-4500.77	4.29256	Ogr05246	g30069.t1	rna-XM_044430304.1	ttc22
rna-XM_003220160.2	0.907815	0.440485	0.614499	0.25869	0.290377	999	-4267.35	0.42737	0.42737	0.42737	0.42737	0.42737	0.42737	-4272.97	11.2265	Ogr15129	g22126.t1	rna-XM_044430015.1	mrpl37
rna-XM_003220172.3	0.326375	0.604502	0.442991	999	0.22639	0.0001	-2664.96	0.38811	0.38811	0.38811	0.38811	0.38811	0.38811	-2668.91	7.89567	Ogr14878	g22272.t1	rna-XM_044430348.1	tacstd2
rna-XM_003220178.3	0.895943	0.113728	0.13803	0.142743	1.37384	0.0001	-3821.79	0.20362	0.20362	0.20362	0.20362	0.20362	0.20362	-3844.7	45.8321	Ogr05248	g30070.t1	rna-XM_044430305.1	dhcr24
rna-XM_003220190.3	0.0256053	0.0757359	0.043905	0.487073	0.422997	0.0806138	-4761.14	0.06899	0.06899	0.06899	0.06899	0.06899	0.06899	-4767.95	13.6113	Ogr14795	g25142.t1	rna-XM_044450935.1	slc6a17
rna-XM_003220203.3	1.19687	0.0001	0.0862717	0.0001	0.353614	999	-1565.56	0.18523	0.18523	0.18523	0.18523	0.18523	0.18523	-1577.09	23.0643	Ogr15326	g28581.t1	rna-XM_044442608.1	atp6v0b
rna-XM_003220213.3	0.249678	0.120312	0.113638	0.731642	0.470385	0.0001	-4606.46	0.12533	0.12533	0.12533	0.12533	0.12533	0.12533	-4615.53	18.1232	Ogr13755	g13507.t1	rna-XM_044441810.1	plk3
rna-XM_003220214.3	0.163637	0.142522	0.209573	0.139999	0.185555	440.039	-3890.66	0.16873	0.16873	0.16873	0.16873	0.16873	0.16873	-3891.54	1.76026	Ogr13757	g13503.t1	rna-XM_044431654.1	best4
rna-XM_003220231.3	0.140839	0.149468	0.105858	0.0001	0.0816223	999	-3199.71	0.11214	0.11214	0.11214	0.11214	0.11214	0.11214	-3201.14	2.86056	Ogr05356	g17220.t1	rna-XM_044450967.1	gpr61
rna-XM_003220241.3	0.0916589	0.527525	0.264055	0.0001	0.21844	0.25017	-5935.62	0.25234	0.25234	0.25234	0.25234	0.25234	0.25234	-5956.01	40.7859	Ogr14782	g21432.t1	rna-XM_044443061.1	pif1
rna-XM_003220264.3	0.161324	0.200994	0.0768534	0.127025	0.160581	0.0225801	-9693.16	0.12041	0.12041	0.12041	0.12041	0.12041	0.12041	-9702.47	18.6128	Ogr13751	g13513.t1	rna-XM_044441876.1	ptch2
rna-XM_003220272.3	0.824162	0.0706611	0.236234	999	0.600141	0.0001	-2497.64	0.32214	0.32214	0.32214	0.32214	0.32214	0.32214	-2506.22	17.1612	Ogr13768	g19162.t1	rna-XM_044431647.1	lurap1
rna-XM_003220281.3	0.0001	0.484444	0.0404001	0.00239846	999	999	-1265.23	0.20439	0.20439	0.20439	0.20439	0.20439	0.20439	-1273.9	17.3302	Ogr12099	g19608.t1	rna-XM_044430499.1	cdkn2c
rna-XM_003220342.3	0.0940834	0.0896443	0.0832466	0.0001	0.196676	999	-2774.77	0.11171	0.11171	0.11171	0.11171	0.11171	0.11171	-2776.62	3.70267	Ogr00332	g11317.t1	rna-XM_044451170.1	pacsin1
rna-XM_003220349.3	0.121622	0.629099	0.107752	0.0001	999	0.30569	-1845.92	0.20954	0.20954	0.20954	0.20954	0.20954	0.20954	-1856.48	21.1112	Ogr15946	g26247.t1	rna-XM_044444206.1	apobec2
rna-XM_003220381.3	0.174484	1.02603	0.477389	999	0.389422	0.218909	-3292.39	0.4539	0.4539	0.4539	0.4539	0.4539	0.4539	-3296.97	9.14718	Ogr08994	g4797.t1	rna-XM_044431929.1	LOC100561499
rna-XM_003220388.3	0.0346202	0.126146	0.0858237	0.108512	0.0713049	3.57462	-2398.55	0.09873	0.09873	0.09873	0.09873	0.09873	0.09873	-2399.5	1.91053	Ogr09009	g11316.t1	rna-XM_044451193.1	spdef
rna-XM_003220394.3	0.733142	0.364068	0.248915	999	1.06612	0.0001	-1232.53	0.37688	0.37688	0.37688	0.37688	0.37688	0.37688	-1241.69	18.3235	Ogr12294	g26255.t1	rna-XM_044444257.1	mnf1
rna-XM_003220396.3	0.312842	0.895102	0.286736	999	0.837425	0.0001	-2775.75	0.41411	0.41411	0.41411	0.41411	0.41411	0.41411	-2784.12	16.7497	Ogr15945	g26249.t1	rna-XM_044444230.1	bak1
rna-XM_003220415.3	1.11646	999	0.0744551	999	0.0820097	0.0001	-3370.66	0.07947	0.07947	0.07947	0.07947	0.07947	0.07947	-3396.83	52.3397	Ogr11784	g985.t1	rna-XM_044443504.1	sars
rna-XM_003220423.3	0.177488	0.910007	0.419687	0.344563	1.1585	999	-3164.06	0.43309	0.43309	0.43309	0.43309	0.43309	0.43309	-3167.96	7.78638	Ogr11781	g990.t1	rna-XM_044451090.1	gpr25
rna-XM_003220435.3	0.0124289	0.388622	0.481984	0.0001	2.0431	0.12826	-3381.08	0.2631	0.2631	0.2631	0.2631	0.2631	0.2631	-3390.48	18.7945	Ogr12950	g28946.t1	rna-XM_044447123.1	atp5f1
rna-XM_003220481.3	0.0570596	0.206688	0.048106	999	0.168715	0.0001	-12805.9	0.08074	0.08074	0.08074	0.08074	0.08074	0.08074	-12847.9	83.9477	Ogr18220	g12188.t1	rna-XM_044447482.1	myh7b
rna-XM_003220484.3	0.240815	0.126114	0.0917307	0.0001	0.0001	999	-3524.78	0.12813	0.12813	0.12813	0.12813	0.12813	0.12813	-3528.05	6.5278	Ogr18227	g12183.t1	rna-XM_044447505.1	snta1
rna-XM_003220488.3	0.00360188	0.0270439	0.0591483	5.87442	1.40571	0.0152354	-1877.22	0.0272	0.0272	0.0272	0.0272	0.0272	0.0272	-1879.27	4.09165	Ogr18239	g13111.t1	rna-XM_044447526.1	chmp4b
rna-XM_003220493.3	0.407831	0.272618	0.093716	339.018	29.1701	0.00931028	-2921.86	0.12871	0.12871	0.12871	0.12871	0.12871	0.12871	-2937.91	32.1051	Ogr07177	g6537.t1	rna-XM_044447533.1	pigu
rna-XM_003220510.3	1.03783	0.259415	0.610585	1.76851	0.868529	0.291111	-1761.74	0.56059	0.56059	0.56059	0.56059	0.56059	0.56059	-1766.43	9.37147	Ogr06313	g18118.t1	rna-XM_044448063.1	phlda3
rna-XM_003220517.3	0.502216	0.291028	0.135472	0.00254877	0.0115942	0.3717	-6524.64	0.17938	0.17938	0.17938	0.17938	0.17938	0.17938	-6536.77	24.2579	Ogr08804	g962.t1	rna-XM_044447487.1	lgr6
rna-XM_003220527.3	0.117169	0.341768	0.132216	0.0001	0.904221	999	-963.722	0.13891	0.13891	0.13891	0.13891	0.13891	0.13891	-966.745	6.04597	Ogr08785	g7642.t1	rna-XM_044447591.1	rabif
rna-XM_003220572.3	0.0993323	0.0804399	0.0401348	0.939436	0.0365632	0.000649732	-2624.86	0.06392	0.06392	0.06392	0.06392	0.06392	0.06392	-2626.27	2.81104	Ogr07040	g11514.t1	rna-XM_044419296.1	olfml3
rna-XM_003220573.2	0.188531	0.220681	0.199278	999	0.194142	0.0001	-4387.71	0.17405	0.17405	0.17405	0.17405	0.17405	0.17405	-4390.05	4.67345	Ogr09551	g18101.t1	rna-XM_044447612.1	gpr37l1
rna-XM_003220590.2	0.0183171	0.0733126	0.007859	0.170005	0.0924724	0.0001	-3164.89	0.06258	0.06258	0.06258	0.06258	0.06258	0.06258	-3172.27	14.7589	Ogr15938	g16839.t1	rna-XM_044440372.1	slc32a1
rna-XM_003220593.3	0.298559	0.149067	0.279192	0.268689	0.111754	0.77094	-4703.79	0.2413	0.2413	0.2413	0.2413	0.2413	0.2413	-4706.18	4.77057	Ogr15943	g8577.t1	rna-XM_044440278.1	fam83d
rna-XM_003220624.3	0.141211	0.0001	0.180237	0.242748	0.491141	0.00010011	-2498.75	0.19842	0.19842	0.19842	0.19842	0.19842	0.19842	-2501.7	5.89059	Ogr08532	g2475.t1	rna-XM_044440252.1	cebpb
rna-XM_003220630.3	0.0909882	0.10661	0.0692597	0.0001	0.0001	0.150446	-2717.22	0.09952	0.09952	0.09952	0.09952	0.09952	0.09952	-2718.92	3.40552	Ogr18655	g2401.t1	rna-XM_044440404.1	kcnk15
rna-XM_003220631.2	0.27959	0.353299	0.272105	0.0001	0.125922	0.875741	-4039.83	0.25771	0.25771	0.25771	0.25771	0.25771	0.25771	-4041.87	4.07894	Ogr18656	g2403.t1	rna-XM_044440269.1	LOC100561762
rna-XM_003220639.3	1.02071	0.426322	0.136854	0.130023	0.185614	0.0001	-3127.29	0.25493	0.25493	0.25493	0.25493	0.25493	0.25493	-3152.35	50.1084	Ogr18668	g2417.t1	rna-XM_044440220.1	tp53rk
rna-XM_003220643.3	0.055671	0.0605804	0.0998975	1.11269	0.427705	0.10339	-10549.3	0.10389	0.10389	0.10389	0.10389	0.10389	0.10389	-10550.9	3.23804	Ogr10670	g22487.t1	rna-XM_044440400.1	prex1
rna-XM_003220651.3	0.136157	0.159916	0.166595	0.0781799	0.0632116	999	-2720.2	0.13423	0.13423	0.13423	0.13423	0.13423	0.13423	-2720.87	1.34788	Ogr01106	g2464.t1	rna-XM_044440381.1	LOC100566300
rna-XM_003220652.3	0.809013	0.499401	0.264838	0.0391768	12.1688	2.1932	-1800.34	0.311	0.311	0.311	0.311	0.311	0.311	-1819.83	38.9965	Ogr08527	g2468.t1	rna-XM_044440303.1	rnf114
rna-XM_003220653.3	0.0529287	0.134342	0.0375762	999	0.0380406	0.0001	-1717.41	0.06951	0.06951	0.06951	0.06951	0.06951	0.06951	-1719.44	4.0568	Ogr08528	g2470.t1	rna-XM_044440399.1	snai1
rna-XM_003220671.3	0.670215	0.202497	0.181181	999	0.0001	0.121075	-2229.67	0.25039	0.25039	0.25039	0.25039	0.25039	0.25039	-2238.54	17.7531	Ogr12484	g31211.t1	rna-XM_044455156.1	mrgbp
rna-XM_003220686.3	0.117195	0.483722	0.0818085	0.0001	0.0311592	0.275918	-3975.4	0.22008	0.22008	0.22008	0.22008	0.22008	0.22008	-3992.38	33.9624	Ogr14928	g25563.t1	rna-XM_044455736.1	sox18
rna-XM_003220701.3	0.469742	0.243207	0.108488	0.0001	0.432841	0.0874028	-2685.4	0.15353	0.15353	0.15353	0.15353	0.15353	0.15353	-2699.99	29.1765	Ogr12482	g31215.t1	rna-XM_044455763.1	ntsr1
rna-XM_003220709.3	0.0001	0.0001	0.0111999	1.09937	0.0001	0.00415627	-2752.43	0.00536	0.00536	0.00536	0.00536	0.00536	0.00536	-2754.31	3.76488	Ogr14938	g27506.t1	rna-XM_044455106.1	eef1a2
rna-XM_003220751.3	0.182921	0.499586	0.189007	0.160751	1.57476	0.0001	-2617.69	0.19438	0.19438	0.19438	0.19438	0.19438	0.19438	-2626.81	18.2385	Ogr02213	g120.t1	rna-XM_044428776.1	slc35b4
rna-XM_003220752.2	0.187277	0.579751	0.328922	0.258435	0.457617	0.0001	-1871.76	0.31798	0.31798	0.31798	0.31798	0.31798	0.31798	-1874.16	4.79905	Ogr03740	g125.t1	rna-XM_044450598.1	ucn3
rna-XM_003220754.3	0.259799	0.395847	0.0849385	1.2029	0.0870557	0.20974	-5153.49	0.19056	0.19056	0.19056	0.19056	0.19056	0.19056	-5162.56	18.1551	Ogr03737	g16190.t1	rna-XM_044428892.1	gdi2
rna-XM_003220799.2	0.0423167	0.0161374	0.0349733	0.0001	0.0001	0.0631805	-2546.65	0.04124	0.04124	0.04124	0.04124	0.04124	0.04124	-2547.69	2.07048	Ogr07533	g4725.t1	rna-XM_044417033.1	fbxl14
rna-XM_003220853.2	0.717045	0.198321	0.287413	999	0.214639	0.0001	-836.875	0.17339	0.17339	0.17339	0.17339	0.17339	0.17339	-841.929	10.1069	Ogr15584	g20763.t1	rna-XM_044441185.1	mrps33
rna-XM_003220857.3	0.399058	0.100557	0.164424	0.0721948	0.369353	999	-3270.57	0.15185	0.15185	0.15185	0.15185	0.15185	0.15185	-3273.43	5.72256	Ogr05104	g8375.t1	rna-XM_044441329.1	creb3l2
rna-XM_003220873.2	0.0001	0.0244474	0.0276611	0.0001	0.0001	388.594	-3967.09	0.0169	0.0169	0.0169	0.0169	0.0169	0.0169	-3968.33	2.46232	Ogr16128	g21560.t1	rna-XM_044441252.1	large
rna-XM_003220927.3	0.0288708	0.480912	0.0087832	0.0106505	0.0949451	0.48727	-3707.32	0.11049	0.11049	0.11049	0.11049	0.11049	0.11049	-3788.75	162.865	Ogr16122	g21564.t1	rna-XM_044441280.1	rtcb
rna-XM_003220931.3	0.13297	0.110534	0.0370459	999	0.108955	0.0001	-4872.72	0.06393	0.06393	0.06393	0.06393	0.06393	0.06393	-4881.97	18.4928	Ogr16196	g5696.t1	rna-XM_044441306.1	mcm5
rna-XM_003220942.3	0.466214	0.301346	0.232743	0.0001	0.220135	999	-2461.25	0.21493	0.21493	0.21493	0.21493	0.21493	0.21493	-2474	25.5034	Ogr16211	g3976.t1	rna-XM_044441258.1	tst
rna-XM_003220950.3	0.210287	0.201071	0.361982	999	0.247235	0.0633879	-1805	0.23569	0.23569	0.23569	0.23569	0.23569	0.23569	-1807.14	4.26947	Ogr16231	g28494.t1	rna-XM_044441284.1	nol12
rna-XM_003220963.3	1.43899	0.318665	0.418844	0.0001	0.931039	0.254448	-3053.37	0.35847	0.35847	0.35847	0.35847	0.35847	0.35847	-3068.3	29.8407	Ogr16222	g28483.t1	rna-XM_044441182.1	mfng
rna-XM_003220969.3	0.13309	0.157647	0.0922169	0.157553	0.413973	0.0001	-3221.71	0.12417	0.12417	0.12417	0.12417	0.12417	0.12417	-3224.05	4.68632	Ogr11664	g28501.t1	rna-XM_044441248.1	gcat
rna-XM_003220973.3	1.03744	0.267158	0.107882	999	0.0001	0.0001	-1363.9	0.31037	0.31037	0.31037	0.31037	0.31037	0.31037	-1373.08	18.3531	Ogr11644	g28528.t1	rna-XM_044441236.1	tomm22
rna-XM_003220981.3	0.186544	0.37482	0.372847	999	0.305453	0.0001	-2724.26	0.35362	0.35362	0.35362	0.35362	0.35362	0.35362	-2727.51	6.50297	Ogr14426	g8759.t1	rna-XM_044455205.1	atf4
rna-XM_003220998.3	0.324164	0.181327	0.0001	999	1.90279	0.0001	-1383.82	0.14573	0.14573	0.14573	0.14573	0.14573	0.14573	-1396.4	25.1634	Ogr14449	g2095.t1	rna-XM_044455641.1	desi1
rna-XM_003221001.3	0.0915147	0.160891	0.0950255	999	0.0493426	0.0217186	-7783.21	0.09078	0.09078	0.09078	0.09078	0.09078	0.09078	-7788.48	10.534	Ogr14454	g2090.t1	rna-XM_044454970.1	srebf2
rna-XM_003221026.2	0.214676	0.186162	0.0388267	0.069172	0.0001	999	-1810.63	0.11478	0.11478	0.11478	0.11478	0.11478	0.11478	-1815.75	10.2232	Ogr14448	g2097.t1	rna-XM_044455767.1	pmm1
rna-XM_003221036.3	999	0.0737928	0.110156	999	0.178894	0.0866047	-1072.91	0.17433	0.17433	0.17433	0.17433	0.17433	0.17433	-1085.17	24.5235	Ogr07789	g17468.t1	rna-XM_044455200.1	ndufa12
rna-XM_003221043.2	0.320811	0.0534576	0.0650562	0.0001	0.0001	999	-926.345	0.06622	0.06622	0.06622	0.06622	0.06622	0.06622	-927.169	1.64723	Ogr13474	g4458.t1	rna-XM_044454904.1	btg1
rna-XM_003221048.3	1.47289	0.504533	0.458198	0.0001	0.510148	0.487159	-3563.7	0.4903	0.4903	0.4903	0.4903	0.4903	0.4903	-3567.78	8.15432	Ogr18807	g7491.t1	rna-XM_044455179.1	LOC100562486
rna-XM_003221063.3	999	2.41059	0.137097	0.0001	0.0001	0.260265	-4082.57	0.17614	0.17614	0.17614	0.17614	0.17614	0.17614	-4090.57	16.008	Ogr07778	g7538.t1	rna-XM_044455564.1	lta4h
rna-XM_003221077.3	0.446447	0.684312	0.441988	0.0001	0.519666	999	-858.468	0.43133	0.43133	0.43133	0.43133	0.43133	0.43133	-859.716	2.49602	Ogr18820	g7499.t1	rna-XM_044455345.1	LOC100551807
rna-XM_003221082.3	0.547982	0.689252	0.421398	0.0001	999	1.16916	-2383.24	0.45987	0.45987	0.45987	0.45987	0.45987	0.45987	-2387.04	7.6041	Ogr18821	g7500.t1	rna-XM_044455180.1	erp27
rna-XM_003221099.3	0.0448339	0.0744565	0.0431266	999	999	0.0507126	-2994.39	0.06012	0.06012	0.06012	0.06012	0.06012	0.06012	-2995.82	2.85055	Ogr18809	g7493.t1	rna-XM_044455379.1	ddx47
rna-XM_003221118.3	0.0293087	0.0305324	0.0576336	0.0001	0.071584	0.628563	-2422.02	0.07433	0.07433	0.07433	0.07433	0.07433	0.07433	-2426.1	8.16778	Ogr13463	g4468.t1	rna-XM_044455809.1	dusp6
rna-XM_003221131.3	1.03936	0.0001	0.182561	0.0001	1.02921	1.85506	-2341.34	0.28292	0.28292	0.28292	0.28292	0.28292	0.28292	-2350.11	17.5476	Ogr05256	g4473.t1	rna-XM_044455190.1	c5h12orf29
rna-XM_003221135.3	0.44398	0.564071	0.0587761	0.0001	0.141344	999	-2184.12	0.16528	0.16528	0.16528	0.16528	0.16528	0.16528	-2202.13	36.0168	Ogr09207	g28260.t1	rna-XM_044455671.1	alx1
rna-XM_003221185.3	0.521955	0.29417	0.387689	0.0001	0.216542	0.29783	-1974.83	0.26682	0.26682	0.26682	0.26682	0.26682	0.26682	-1979.82	9.97588	Ogr06752	g19907.t1	rna-XM_044423099.1	atp23
rna-XM_003221219.3	0.0585875	0.0228345	0.0566481	0.113854	0.0376419	1.55841	-3521.88	0.07677	0.07677	0.07677	0.07677	0.07677	0.07677	-3524.39	5.02586	Ogr00826	g24090.t1	rna-XM_044423054.1	kcnd2
rna-XM_003221232.3	1.18475	999	0.242558	4.93411	0.0001	0.170807	-2669.59	0.25136	0.25136	0.25136	0.25136	0.25136	0.25136	-2678.16	17.1493	Ogr14307	g30201.t1	rna-XM_044429357.1	coq2
rna-XM_003221247.3	0.434802	0.210836	0.323998	204.545	999	0.0001	-1559.65	0.31377	0.31377	0.31377	0.31377	0.31377	0.31377	-1561.89	4.47283	Ogr07202	g17532.t1	rna-XM_044429444.1	pyurf
rna-XM_003221257.3	0.474921	0.522038	0.188603	0.0001	999	0.300939	-7055.75	0.28698	0.28698	0.28698	0.28698	0.28698	0.28698	-7068.55	25.6102	Ogr03142	g12521.t1	rna-XM_044422938.1	lemd3
rna-XM_003221262.2	0.459721	0.163298	0.141963	0.341818	1.14319	999	-3533.93	0.37526	0.37526	0.37526	0.37526	0.37526	0.37526	-3543.47	19.0734	Ogr04686	g12543.t1	rna-XM_044422920.1	avpr1a
rna-XM_003221374.3	0.768695	0.212562	0.134516	0.136746	999	999	-4499.61	0.28308	0.28308	0.28308	0.28308	0.28308	0.28308	-4515.57	31.9236	Ogr09031	g30819.t1	rna-XM_044418237.1	klhl42
rna-XM_003221394.3	0.194057	0.613386	0.271807	571.373	769.125	0.364214	-8341.97	0.42282	0.42282	0.42282	0.42282	0.42282	0.42282	-8349.18	14.4193	Ogr09317	g23833.t1	rna-XM_044417930.1	nop14
rna-XM_003221505.3	0.671476	0.621802	0.133947	0.543299	1.1173	0.0001	-5540.75	0.21272	0.21272	0.21272	0.21272	0.21272	0.21272	-5571.39	61.2689	Ogr19134	g18386.t1	rna-XM_044423446.1	slc26a4
rna-XM_003221521.3	0.0165888	0.0001	0.213336	999	999	0.0001	-3853.19	0.17252	0.17252	0.17252	0.17252	0.17252	0.17252	-3858.05	9.71339	Ogr02292	g323.t1	rna-XM_044418439.1	lias
rna-XM_003221544.3	0.0933999	0.478918	0.166354	0.0001	0.527293	0.147052	-3232.32	0.214	0.214	0.214	0.214	0.214	0.214	-3246.22	27.7917	Ogr16395	g12670.t1	rna-XM_044418368.1	kctd8
rna-XM_003221571.3	0.595501	0.365611	0.346528	0.16455	0.0001	999	-3198.63	0.39523	0.39523	0.39523	0.39523	0.39523	0.39523	-3204.12	10.9929	Ogr11807	g16205.t1	rna-XM_044417855.1	gsx2
rna-XM_003221629.3	0.0637569	0.053653	0.0776997	0.200473	0.0359181	0.046166	-1826.46	0.05322	0.05322	0.05322	0.05322	0.05322	0.05322	-1826.87	0.82308	Ogr17352	g29507.t1	rna-XM_044455626.1	slc25a4
rna-XM_003221655.3	0.0867598	0.440015	0.0683361	0.0964821	0.0513027	877.225	-1464.44	0.11888	0.11888	0.11888	0.11888	0.11888	0.11888	-1467.84	6.80162	Ogr09050	g23997.t1	rna-XM_044430803.1	rab33b
rna-XM_003221667.3	1.25883	0.375715	0.0371367	0.0001	0.275064	999	-2322.19	0.19871	0.19871	0.19871	0.19871	0.19871	0.19871	-2338.33	32.2814	Ogr09037	g22025.t1	rna-XM_044430869.1	znf330
rna-XM_003221668.3	0.663355	0.119998	0.003267	0.0001	0.691651	999	-2932.31	0.19475	0.19475	0.19475	0.19475	0.19475	0.19475	-2966.61	68.5919	Ogr09039	g22028.t1	rna-XM_044430817.1	rnf150
rna-XM_003221684.3	0.171184	0.175616	0.119097	0.250664	0.215687	0.072764	-20923.8	0.13082	0.13082	0.13082	0.13082	0.13082	0.13082	-20929.6	11.4564	Ogr01954	g10490.t1	rna-XM_044430669.1	frem3
rna-XM_003221686.3	0.0001	0.0001	0.0001	0.0001	0.0001	999	-1825.23	0.00977	0.00977	0.00977	0.00977	0.00977	0.00977	-1826.65	2.84548	Ogr13380	g11553.t1	rna-XM_044430978.1	mab21l2
rna-XM_003221728.3	0.281167	0.30331	0.165137	0.116596	0.0625585	420.952	-2511.47	0.1864	0.1864	0.1864	0.1864	0.1864	0.1864	-2513.21	3.47757	Ogr07885	g3477.t1	rna-XM_044430752.1	ppid
rna-XM_003221756.3	0.321908	0.620807	0.308357	0.120789	0.0001	999	-1696.6	0.35135	0.35135	0.35135	0.35135	0.35135	0.35135	-1700.96	8.72106	Ogr09508	g21166.t1	rna-XM_044429681.1	pgrmc2
rna-XM_003221768.3	1.39754	999	0.444154	999	0.269933	0.070365	-3716.99	0.33354	0.33354	0.33354	0.33354	0.33354	0.33354	-3737.19	40.3967	Ogr16614	g19288.t1	rna-XM_044428430.1	nudt6
rna-XM_003221796.3	0.247338	0.0499368	0.290252	0.0164503	0.135159	620.128	-3358.98	0.15504	0.15504	0.15504	0.15504	0.15504	0.15504	-3365.11	12.2626	Ogr02623	g2829.t1	rna-XM_044428857.1	etnppl
rna-XM_003221811.3	0.728465	0.395021	0.274256	0.302423	0.403162	0.0001	-9775.92	0.30952	0.30952	0.30952	0.30952	0.30952	0.30952	-9787.72	23.6065	Ogr13030	g9510.t1	rna-XM_044428627.1	synpo2
rna-XM_003221838.3	0.0173099	0.091221	0.0849618	0.0001	0.0623334	999	-3256.97	0.07854	0.07854	0.07854	0.07854	0.07854	0.07854	-3258.94	3.94605	Ogr04298	g3919.t1	rna-XM_044429096.1	lrrtm1
rna-XM_003221851.3	0.0667361	0.150097	0.132724	999	0.066141	0.0001	-8903.08	0.10005	0.10005	0.10005	0.10005	0.10005	0.10005	-8909.43	12.7012	Ogr09274	g29414.t1	rna-XM_044429159.1	sdad1
rna-XM_003221854.3	0.402945	0.512666	0.506676	0.158476	999	0.447983	-4502.46	0.35872	0.35872	0.35872	0.35872	0.35872	0.35872	-4516.91	28.9003	Ogr09279	g5653.t1	rna-XM_044428476.1	grsf1
rna-XM_003221868.3	0.46002	0.524129	0.279977	0.0001	0.423591	0.7946	-4413.96	0.34948	0.34948	0.34948	0.34948	0.34948	0.34948	-4420.88	13.8301	Ogr14487	g4083.t1	rna-XM_044424993.1	myd88
rna-XM_003221874.3	0.145179	0.275198	0.0972637	2.09347	0.259134	0.15155	-5095.74	0.17302	0.17302	0.17302	0.17302	0.17302	0.17302	-5100.85	10.2245	Ogr14496	g16980.t1	rna-XM_044425133.1	gars
rna-XM_003221924.3	0.134817	0.0001	0.250854	999	0.0001	0.0001	-2477.51	0.1162	0.1162	0.1162	0.1162	0.1162	0.1162	-2484.25	13.4737	Ogr08984	g26486.t1	rna-XM_044425197.1	htr5a
rna-XM_003221925.3	0.671856	0.64452	0.443131	0.0001	0.0499846	3.16302	-4042.79	0.37248	0.37248	0.37248	0.37248	0.37248	0.37248	-4056.42	27.2478	Ogr08982	g9879.t1	rna-XM_044425002.1	en2
rna-XM_003221928.3	0.362382	0.297218	0.0898861	0.0001	0.0460886	0.205761	-3199.52	0.14855	0.14855	0.14855	0.14855	0.14855	0.14855	-3208.98	18.9242	Ogr12826	g9885.t1	rna-XM_044425003.1	shh
rna-XM_003221953.2	0.196837	0.35488	0.167418	0.0001	0.100558	999	-3335.97	0.22989	0.22989	0.22989	0.22989	0.22989	0.22989	-3340.57	9.19223	Ogr09083	g19252.t1	rna-XM_044424878.1	vim
rna-XM_003222010.3	0.699565	0.282329	0.0573591	0.0001	0.543692	999	-2345.7	0.25999	0.25999	0.25999	0.25999	0.25999	0.25999	-2365.05	38.6967	Ogr18623	g20097.t1	rna-XM_044429497.1	meox2
rna-XM_003222011.3	0.522147	0.08239	0.107198	999	0.0604539	0.0001	-1609.64	0.13729	0.13729	0.13729	0.13729	0.13729	0.13729	-1619.31	19.337	Ogr18620	g20091.t1	rna-XM_044429337.1	sostdc1
rna-XM_003222065.3	0.0986085	0.0437174	0.456039	1.77527	0.11203	0.306974	-1890.36	0.25039	0.25039	0.25039	0.25039	0.25039	0.25039	-1894.32	7.90631	Ogr02103	g6217.t1	rna-XM_044425025.1	ptf1a
rna-XM_003222105.3	0.105997	0.532689	0.309588	0.0001	0.331107	0.863433	-3100.06	0.32919	0.32919	0.32919	0.32919	0.32919	0.32919	-3104.49	8.85117	Ogr17621	g4893.t1	rna-XM_044425205.1	rbm48
rna-XM_003222114.3	0.825556	0.624682	0.0586186	0.412786	0.252402	0.0001	-8982.2	0.22766	0.22766	0.22766	0.22766	0.22766	0.22766	-9014.72	65.0433	Ogr15719	g15897.t1	rna-XM_044428804.1	casd1
rna-XM_003222120.3	0.293784	0.821299	1.88251	0.276116	0.306452	0.0001	-2546.84	0.43775	0.43775	0.43775	0.43775	0.43775	0.43775	-2554.63	15.5739	Ogr00034	g5205.t1	rna-XM_044428964.1	dlx6
rna-XM_003222137.3	0.707727	0.24856	0.10145	0.0561612	0.235886	3.0525	-2251.68	0.07579	0.07579	0.07579	0.07579	0.07579	0.07579	-2251.53	-0.311382	Ogr03990	g20086.t1	rna-XM_044429536.1	tspan13
rna-XM_003222264.3	0.973472	0.263785	0.250481	0.187557	0.364003	0.0001	-4009.71	0.17964	0.17964	0.17964	0.17964	0.17964	0.17964	-4020.26	21.1092	Ogr18068	g25719.t1	rna-XM_044419150.1	bmper
rna-XM_003222291.3	0.627381	0.110364	0.490351	999	120.945	0.0001	-1462.48	0.31992	0.31992	0.31992	0.31992	0.31992	0.31992	-1470.96	16.9535	Ogr11739	g25865.t1	rna-XM_044453847.1	glrx5
rna-XM_003222303.2	0.166449	0.455695	0.0580067	999	999	0.0001	-4715.03	0.21224	0.21224	0.21224	0.21224	0.21224	0.21224	-4748.28	66.5041	Ogr18070	g25716.t1	rna-XM_044454588.1	tbx20
rna-XM_003222324.3	0.0744134	0.322168	0.0101796	0.0830022	0.612463	2.07263	-3646.43	0.11163	0.11163	0.11163	0.11163	0.11163	0.11163	-3670.13	47.4115	Ogr18072	g25708.t1	rna-XM_044419132.1	eepd1
rna-XM_003222335.3	0.0325572	0.0382391	0.0289112	0.0001	0.246302	999	-2596.54	0.04972	0.04972	0.04972	0.04972	0.04972	0.04972	-2600.32	7.5559	Ogr17075	g19023.t1	rna-XM_044454158.1	inhba
rna-XM_003222351.3	0.364743	0.216894	0.177746	0.142353	0.523313	2.70237	-10608.9	0.19071	0.19071	0.19071	0.19071	0.19071	0.19071	-10618.3	18.8881	Ogr17015	g6882.t1	rna-XM_044447378.1	mrc2
rna-XM_003222369.3	0.115203	0.796763	0.208881	0.0001	0.381354	999	-1116.11	0.30991	0.30991	0.30991	0.30991	0.30991	0.30991	-1123.38	14.5382	Ogr17046	g26429.t1	rna-XM_044447360.1	fabp1
rna-XM_003222380.3	0.0001	0.0001	0.0001	2.22196	1.34834	0.0001	-1991.08	0.00235	0.00235	0.00235	0.00235	0.00235	0.00235	-1991.57	0.974054	Ogr17022	g20288.t1	rna-XM_044447374.1	dcaf7
rna-XM_003222381.3	0.0215986	0.155898	0.0313397	0.0001	2.50904	999	-7989.12	0.04781	0.04781	0.04781	0.04781	0.04781	0.04781	-8019.17	60.1058	Ogr17013	g6885.t1	rna-XM_044447328.1	dhx8
rna-XM_003222401.3	0.150071	0.418202	0.189181	0.0001	0.187587	0.243131	-4105.46	0.18752	0.18752	0.18752	0.18752	0.18752	0.18752	-4108.84	6.75543	Ogr17043	g20257.t1	rna-XM_044447270.1	foxi3
rna-XM_003222430.3	0.12858	0.122235	0.135093	0.0001	1.31925	999	-2574.86	0.12269	0.12269	0.12269	0.12269	0.12269	0.12269	-2577.35	4.9882	Ogr05123	g19354.t1	rna-XM_044418756.1	LOC100557368
rna-XM_003222438.2	0.0001	0.0001	0.0001	0.0001	0.0001	0.0001	-1071.11	0.0001	0.0001	0.0001	0.0001	0.0001	0.0001	-1071.11	0	Ogr16169	g3314.t1	rna-XM_044447122.1	rpl19
rna-XM_003222441.3	0.146866	0.0832154	0.0747759	0.0880376	999	999	-3150.34	0.15164	0.15164	0.15164	0.15164	0.15164	0.15164	-3153.71	6.73681	Ogr16176	g3329.t1	rna-XM_044447115.1	neurod2
rna-XM_003222442.2	0.112911	0.250764	0.243109	0.0001	0.0795397	0.198162	-1417.42	0.18474	0.18474	0.18474	0.18474	0.18474	0.18474	-1418.44	2.02975	Ogr16180	g3338.t1	rna-XM_044447206.1	tcap
rna-XM_003222447.3	0.0001	0.671429	0.0156817	0.0001	0.0001	130.43	-7002.37	0.1668	0.1668	0.1668	0.1668	0.1668	0.1668	-7075.13	145.512	Ogr02311	g7292.t1	rna-XM_044447056.1	psmd3
rna-XM_003222455.3	0.0001	0.490141	0.390379	182.758	0.21535	0.161873	-6241.86	0.27191	0.27191	0.27191	0.27191	0.27191	0.27191	-6251.28	18.8436	Ogr03693	g7270.t1	rna-XM_044447095.1	cdc6
rna-XM_003222471.2	0.0001	0.258312	0.0001	12.4587	0.0001	0.0001	-2496.69	0.02691	0.02691	0.02691	0.02691	0.02691	0.02691	-2522.83	52.2688	Ogr00217	g29843.t1	rna-XM_044446933.1	psmc5
rna-XM_003222472.2	0.258425	0.128968	0.0256747	999	0.0001	0.0001	-1444.73	0.07766	0.07766	0.07766	0.07766	0.07766	0.07766	-1453.02	16.5947	Ogr03112	g19338.t1	rna-XM_044418763.1	rnd2
rna-XM_003222484.3	0.226656	0.485157	0.0001	209.766	0.0001	0.236067	-6194.02	0.21659	0.21659	0.21659	0.21659	0.21659	0.21659	-6200.83	13.623	Ogr00374	g6021.t1	rna-XM_044444603.1	npepps
rna-XM_003222485.2	0.604099	0.361273	0.447777	0.263495	999	0.0001	-2151.99	0.35241	0.35241	0.35241	0.35241	0.35241	0.35241	-2157.84	11.6974	Ogr12597	g6009.t1	rna-XM_044444769.1	mrpl10
rna-XM_003222493.3	0.231608	0.199024	0.204185	999	0.284981	0.0001	-2573.91	0.18444	0.18444	0.18444	0.18444	0.18444	0.18444	-2575.47	3.12065	Ogr05122	g19353.t1	rna-XM_044418652.1	LOC100552727
rna-XM_003222512.3	0.278307	0.652626	0.209534	999	999	0.0001	-2497.43	0.2703	0.2703	0.2703	0.2703	0.2703	0.2703	-2514.18	33.4946	Ogr06578	g26370.t1	rna-XM_044418704.1	ccdc43
rna-XM_003222557.3	0.127253	0.222958	0.117022	0.24179	0.205625	0.0001	-2702.57	0.14827	0.14827	0.14827	0.14827	0.14827	0.14827	-2703.87	2.60603	Ogr16181	g3339.t1	rna-XM_044447109.1	pnmt
rna-XM_003222579.3	0.567511	0.550808	0.513284	999	999	0.326303	-4632.91	0.52774	0.52774	0.52774	0.52774	0.52774	0.52774	-4633.99	2.15661	Ogr08701	g23014.t1	rna-XM_044447006.1	LOC100553650
rna-XM_003222588.2	0.0749661	0.134691	0.111979	999	0.165365	0.0169374	-8042.44	0.10144	0.10144	0.10144	0.10144	0.10144	0.10144	-8047.26	9.6457	Ogr09157	g29858.t1	rna-XM_044444758.1	LOC100555613
rna-XM_003222610.3	0.40877	0.0397346	0.0139111	0.0001	0.0001	17.233	-8412.51	0.07045	0.07045	0.07045	0.07045	0.07045	0.07045	-8499.91	174.803	Ogr03689	g10092.t1	rna-XM_044418695.1	LOC100560069
rna-XM_003222621.3	0.557016	0.0001	0.0682614	0.11491	0.0001	999	-1543.56	0.21367	0.21367	0.21367	0.21367	0.21367	0.21367	-1556.01	24.909	Ogr12575	g29619.t1	rna-XM_044444727.1	hoxb7
rna-XM_003222633.2	0.0001	0.0824633	0.0508102	0.0001	0.0697612	389.747	-1899.32	0.03669	0.03669	0.03669	0.03669	0.03669	0.03669	-1903.32	8.00324	Ogr14000	g29596.t1	rna-XM_044444499.1	phb
rna-XM_003222636.3	0.346816	0.0001	0.107484	589.62	0.0846973	0.0001	-1886.9	0.08328	0.08328	0.08328	0.08328	0.08328	0.08328	-1893.92	14.0535	Ogr14011	g19266.t1	rna-XM_044444681.1	dlx3
rna-XM_003222644.2	0.182372	0.13878	0.117908	237.085	0.0935074	0.129606	-4820.1	0.14095	0.14095	0.14095	0.14095	0.14095	0.14095	-4821.28	2.36387	Ogr13918	g11640.t1	rna-XM_044440040.1	cel
rna-XM_003222651.3	0.384076	0.4044	0.466365	0.513622	0.0001	0.0001	-3140.19	0.36466	0.36466	0.36466	0.36466	0.36466	0.36466	-3141.26	2.13808	Ogr12581	g28007.t1	rna-XM_044444691.1	hoxb1
rna-XM_003222653.3	0.135939	0.362028	0.0820401	0.0001	0.153159	999	-1913.51	0.19113	0.19113	0.19113	0.19113	0.19113	0.19113	-1917.79	8.5547	Ogr12578	g28004.t1	rna-XM_044444608.1	hoxb4
rna-XM_003222660.3	0.0001	0.0877278	0.0869152	0.0001	0.113835	999	-2279.28	0.07916	0.07916	0.07916	0.07916	0.07916	0.07916	-2280.96	3.35938	Ogr14007	g3947.t1	rna-XM_044444455.1	slc35b1
rna-XM_003222668.3	0.654063	0.148677	0.264346	0.274473	0.373577	2.15961	-1718.03	0.27264	0.27264	0.27264	0.27264	0.27264	0.27264	-1720.81	5.56473	Ogr04959	g31377.t1	rna-XM_044444759.1	sost
rna-XM_003222669.3	0.115339	0.0421242	0.0422195	525.464	0.0001	0.0001	-1472.87	0.04777	0.04777	0.04777	0.04777	0.04777	0.04777	-1474.45	3.14937	Ogr04958	g31378.t1	rna-XM_044444715.1	dusp3
rna-XM_003222670.3	0.148443	0.0675765	0.169098	0.330174	0.043814	2.39697	-1555.18	0.20867	0.20867	0.20867	0.20867	0.20867	0.20867	-1560.45	10.5315	Ogr04957	g31380.t1	rna-XM_044444659.1	LOC100555542
rna-XM_003222671.2	0.30363	0.456841	0.280255	3.40646	0.287299	0.0001	-1788.94	0.33831	0.33831	0.33831	0.33831	0.33831	0.33831	-1790.56	3.22256	Ogr04956	g31381.t1	rna-XM_044444511.1	c6h17orf105
rna-XM_003222673.3	0.417023	0.0001	0.0489276	999	0.333678	0.0001	-3348.55	0.11374	0.11374	0.11374	0.11374	0.11374	0.11374	-3373.73	50.3594	Ogr11479	g20327.t1	rna-XM_044444626.1	LOC100556126
rna-XM_003222686.2	0.0449198	0.0476076	0.0136366	5.27749	0.0903016	0.0001	-3247.93	0.02605	0.02605	0.02605	0.02605	0.02605	0.02605	-3252.21	8.54965	Ogr11497	g14946.t1	rna-XM_044444650.1	ruvbl2
rna-XM_003222697.2	0.0140195	0.151779	0.129746	0.0874996	0.504666	0.0001	-2238.23	0.10442	0.10442	0.10442	0.10442	0.10442	0.10442	-2244.74	13.0177	Ogr11495	g14918.t1	rna-XM_044444680.1	rcn3
rna-XM_003222706.2	0.251803	0.434719	0.402802	0.0001	999	0.744621	-2911.11	0.3924	0.3924	0.3924	0.3924	0.3924	0.3924	-2917.28	12.3405	Ogr01911	g12273.t1	rna-XM_044444662.1	LOC100562759
rna-XM_003222711.3	0.168561	0.356882	0.268678	0.0001	0.0859065	0.27092	-2569.48	0.22275	0.22275	0.22275	0.22275	0.22275	0.22275	-2572.24	5.52171	Ogr04318	g1506.t1	rna-XM_044444525.1	clec11a
rna-XM_003222716.3	0.0402403	0.0841703	0.084096	0.0001	0.0441711	999	-8496.86	0.06513	0.06513	0.06513	0.06513	0.06513	0.06513	-8501.59	9.46121	Ogr04327	g14951.t1	rna-XM_044444742.1	pold1
rna-XM_003222720.3	0.387025	0.117024	0.209521	0.387425	0.364688	0.0001	-3731.65	0.18412	0.18412	0.18412	0.18412	0.18412	0.18412	-3739.79	16.2818	Ogr11505	g14934.t1	rna-XM_044444646.1	kcna7
rna-XM_003222727.3	0.0001	0.0859878	0.0293298	1.13193	0.508082	0.0001	-1299.38	0.06372	0.06372	0.06372	0.06372	0.06372	0.06372	-1303.87	8.98011	Ogr11492	g14912.t1	rna-XM_044444445.1	rras
rna-XM_003222743.3	0.156608	0.284183	0.106222	0.0001	4.91838	0.0835404	-11977.1	0.15106	0.15106	0.15106	0.15106	0.15106	0.15106	-12019.8	85.4875	Ogr04806	g20389.t1	rna-XM_044440475.1	hip1r
rna-XM_003222749.3	0.0746606	0.0466056	0.117471	0.0001	0.179538	999	-1839.47	0.11611	0.11611	0.11611	0.11611	0.11611	0.11611	-1843	7.06404	Ogr15759	g21656.t1	rna-XM_044448879.1	cbh12orf49
rna-XM_003222777.3	0.136103	0.165256	0.119534	1.19511	0.155427	0.0718842	-7279.06	0.11722	0.11722	0.11722	0.11722	0.11722	0.11722	-7285.95	13.7659	Ogr04807	g20386.t1	rna-XM_044440840.1	abcb9
rna-XM_003222785.2	0.0680703	0.267451	0.0823994	999	0.0001	0.0001	-2466.17	0.10834	0.10834	0.10834	0.10834	0.10834	0.10834	-2472.16	11.9759	Ogr15765	g23814.t1	rna-XM_044449020.1	rfc5
rna-XM_003222799.2	0.303428	0.32808	0.273646	0.0410456	0.172351	1.14136	-2436.53	0.174	0.174	0.174	0.174	0.174	0.174	-2446.06	19.0541	Ogr17737	g11752.t1	rna-XM_044439486.1	oaf
rna-XM_003222829.3	0.00670112	0.0281548	0.0138583	17.3092	0.0001	0.0001	-4058.24	0.0126	0.0126	0.0126	0.0126	0.0126	0.0126	-4059.96	3.4499	Ogr02262	g28901.t1	rna-XM_044434931.1	LOC100554364
rna-XM_003222852.3	0.333995	0.158673	0.0987403	999	999	0.0001	-2124.97	0.17167	0.17167	0.17167	0.17167	0.17167	0.17167	-2133.85	17.7667	Ogr08757	g16943.t1	rna-XM_044435176.1	exosc5
rna-XM_003222856.2	0.0240952	0.0658375	0.0214207	0.0001	0.0068792	140.949	-1882.26	0.02355	0.02355	0.02355	0.02355	0.02355	0.02355	-1884.35	4.18214	Ogr08751	g16956.t1	rna-XM_044435047.1	LOC100559672
rna-XM_003222872.3	0.27428	0.296164	0.225185	0.0001	0.27694	890.498	-2788.55	0.19883	0.19883	0.19883	0.19883	0.19883	0.19883	-2794.12	11.1338	Ogr04843	g30997.t1	rna-XM_044429736.1	sae1
rna-XM_003222879.3	0.0378356	0.332319	0.0638652	999	0.261802	0.0001	-1851.09	0.13068	0.13068	0.13068	0.13068	0.13068	0.13068	-1866.01	29.8419	Ogr04856	g3196.t1	rna-XM_044425402.1	blvrb
rna-XM_003222900.3	0.540341	0.328686	0.186377	19.3342	999	0.141812	-8186.19	0.27264	0.27264	0.27264	0.27264	0.27264	0.27264	-8202.33	32.2871	Ogr08770	g16919.t1	rna-XM_044434845.1	ppp1r37
rna-XM_003222906.3	0.107203	0.214093	0.267292	999	0.110295	0.0001	-1931.56	0.16575	0.16575	0.16575	0.16575	0.16575	0.16575	-1935.25	7.38672	Ogr08758	g16942.t1	rna-XM_044434816.1	tmem91
rna-XM_003222916.3	0.0208217	0.287633	0.0335822	0.0178696	0.388242	6.31817	-2603.44	0.07254	0.07254	0.07254	0.07254	0.07254	0.07254	-2624.71	42.542	Ogr09677	g30919.t1	rna-XM_044427861.1	dnaja2
rna-XM_003222929.3	0.0795171	0.0192263	0.116062	0.0909295	0.0344525	0.860598	-3856.55	0.07737	0.07737	0.07737	0.07737	0.07737	0.07737	-3862.36	11.6153	Ogr09679	g30921.t1	rna-XM_044428005.1	gpt2
rna-XM_003222957.3	0.269334	0.0556247	0.107269	0.0001	0.118984	999	-4765.57	0.10717	0.10717	0.10717	0.10717	0.10717	0.10717	-4778.84	26.5426	Ogr09798	g18218.t1	rna-XM_044434148.1	smpd3
rna-XM_003222971.3	0.858828	0.517642	0.366757	0.0001	0.495443	999	-4621.09	0.35778	0.35778	0.35778	0.35778	0.35778	0.35778	-4637.9	33.6097	Ogr09791	g28729.t1	rna-XM_044433906.1	LOC100567205
rna-XM_003222992.3	1.10203	0.0893208	0.182071	0.0001	0.267902	0.175795	-6275.62	0.19561	0.19561	0.19561	0.19561	0.19561	0.19561	-6299.02	46.8026	Ogr18698	g4835.t1	rna-XM_044446205.1	wdr36
rna-XM_003223006.3	0.590948	0.0914267	0.109008	999	999	0.0001	-2633.21	0.15288	0.15288	0.15288	0.15288	0.15288	0.15288	-2645.93	25.4521	Ogr18696	g4838.t1	rna-XM_044446447.1	slc25a46
rna-XM_003223029.3	0.432013	999	0.316868	0.0001	0.131978	0.115047	-1827.91	0.19308	0.19308	0.19308	0.19308	0.19308	0.19308	-1834.44	13.0526	Ogr18714	g22608.t1	rna-XM_044445955.1	cdo1
rna-XM_003223040.3	0.771503	0.321748	0.173813	0.419777	0.779726	0.0001	-3920.54	0.32001	0.32001	0.32001	0.32001	0.32001	0.32001	-3928.66	16.2393	Ogr01195	g31024.t1	rna-XM_044440748.1	ptger3
rna-XM_003223051.3	0.00785134	999	0.414236	0.00933525	0.248354	999	-5476.16	0.17063	0.17063	0.17063	0.17063	0.17063	0.17063	-5500.81	49.2991	Ogr17320	g1781.t1	rna-XM_044440980.1	ak5
rna-XM_003223095.3	0.519074	0.188537	0.223348	0.24016	0.194282	960.856	-1918.23	0.27837	0.27837	0.27837	0.27837	0.27837	0.27837	-1919.93	3.39258	Ogr08718	g22634.t1	rna-XM_044426438.1	basp1
rna-XM_003223128.3	0.405796	0.479558	0.172955	0.0001	999	0.156098	-3149.59	0.25345	0.25345	0.25345	0.25345	0.25345	0.25345	-3159.19	19.1977	Ogr18046	g14204.t1	rna-XM_044420046.1	fbxl15
rna-XM_003223188.3	0.0516224	0.0117134	0.0159139	0.0001	0.0001	999	-2037.01	0.0274	0.0274	0.0274	0.0274	0.0274	0.0274	-2039	3.98012	Ogr17466	g6676.t1	rna-XM_044449564.1	c1ql4
rna-XM_003223197.3	0.126635	0.605872	0.077511	0.0001	0.337723	0.507739	-1788.06	0.25323	0.25323	0.25323	0.25323	0.25323	0.25323	-1791.82	7.52974	Ogr17478	g7988.t1	rna-XM_044449567.1	pym1
rna-XM_003223227.3	0.230842	0.103667	0.112084	999	0.14147	0.0668417	-8060.75	0.14054	0.14054	0.14054	0.14054	0.14054	0.14054	-8065.38	9.26745	Ogr17463	g4140.t1	rna-XM_044449593.1	kcnh3
rna-XM_003223235.3	0.260363	0.689562	0.283576	999	0.0243961	0.116229	-5799.4	0.33041	0.33041	0.33041	0.33041	0.33041	0.33041	-5811.7	24.6135	Ogr17475	g7983.t1	rna-XM_044449554.1	dnajc14
rna-XM_003223236.3	0.0784506	0.0428355	0.0879977	999	1.08575	0.0001	-2472.08	0.07595	0.07595	0.07595	0.07595	0.07595	0.07595	-2474.06	3.96336	Ogr17476	g7986.t1	rna-XM_044449575.1	LOC100554757
rna-XM_003223237.3	0.24744	0.29461	0.156124	0.0001	0.107598	999	-3738.71	0.18806	0.18806	0.18806	0.18806	0.18806	0.18806	-3742.93	8.44584	Ogr17477	g7987.t1	rna-XM_044449566.1	mmp19
rna-XM_003223246.3	0.172348	0.0249317	0.0516686	0.0807469	0.0634206	0.971727	-1759.26	0.0699	0.0699	0.0699	0.0699	0.0699	0.0699	-1761.37	4.21481	Ogr02324	g18449.t1	rna-XM_044431086.1	pgls
rna-XM_003223261.3	0.915572	0.0001	0.0633722	999	0.0770737	0.0001	-3273.2	0.09974	0.09974	0.09974	0.09974	0.09974	0.09974	-3291.24	36.0753	Ogr11283	g10179.t1	rna-XM_044420379.1	glud1
rna-XM_003223285.3	0.271948	0.44305	0.190184	0.081704	0.552662	999	-3199.96	0.22144	0.22144	0.22144	0.22144	0.22144	0.22144	-3209.81	19.6967	Ogr05041	g13291.t1	rna-XM_044448991.1	slc35d3
rna-XM_003223319.2	999	0.0639538	0.117837	0.0001	0.0001	999	-1279.69	0.11723	0.11723	0.11723	0.11723	0.11723	0.11723	-1288.47	17.5456	Ogr08921	g26591.t1	rna-XM_044443856.1	LOC100554369
rna-XM_003223328.3	0.101656	0.383179	0.161805	0.0001	0.0728499	0.254858	-9567.53	0.20366	0.20366	0.20366	0.20366	0.20366	0.20366	-9576.43	17.802	Ogr03174	g31108.t1	rna-XM_044439561.1	dcaf10
rna-XM_003223332.2	0.522163	0.439082	0.483513	0.17057	0.0001	0.0001	-3069.82	0.3403	0.3403	0.3403	0.3403	0.3403	0.3403	-3078.25	16.8785	Ogr03173	g31100.t1	rna-XM_044439481.1	igfbpl1
rna-XM_003223339.3	0.136385	0.0963345	0.0769076	0.0001	0.0720714	0.0870108	-2538.85	0.07104	0.07104	0.07104	0.07104	0.07104	0.07104	-2541.21	4.71173	Ogr10328	g5227.t1	rna-XM_044443992.1	nans
rna-XM_003223342.3	0.134223	0.0990712	0.121879	0.0357323	0.111564	361.533	-6412.86	0.09481	0.09481	0.09481	0.09481	0.09481	0.09481	-6417.3	8.88832	Ogr03177	g31111.t1	rna-XM_044439584.1	fbxo10
rna-XM_003223349.3	0.0001	0.126349	0.137784	999	999	0.0001	-5440.7	0.1802	0.1802	0.1802	0.1802	0.1802	0.1802	-5465.37	49.35	Ogr08920	g26590.t1	rna-XM_044443857.1	pde6b
rna-XM_003223353.3	0.640876	0.295458	0.252311	0.480121	2.4648	0.0001	-4340.5	0.23631	0.23631	0.23631	0.23631	0.23631	0.23631	-4345.15	9.30192	Ogr08925	g26596.t1	rna-XM_044443994.1	mfsd7
rna-XM_003223361.3	0.0335395	0.459719	0.0001	0.0001	0.0001	999	-1787.27	0.10612	0.10612	0.10612	0.10612	0.10612	0.10612	-1812.52	50.5007	Ogr12750	g8930.t1	rna-XM_044427221.1	vamp7
rna-XM_003223364.3	0.101923	0.117419	0.148223	0.0001	0.0776722	0.241508	-3408.22	0.12412	0.12412	0.12412	0.12412	0.12412	0.12412	-3408.95	1.4589	Ogr12742	g9697.t1	rna-XM_044427235.1	mpp1
rna-XM_003223373.2	0.0957914	0.163563	0.186109	0.245818	0.242513	1.65918	-2984.07	0.20962	0.20962	0.20962	0.20962	0.20962	0.20962	-2986.1	4.07276	Ogr06873	g8534.t1	rna-XM_044427415.1	pou3f4
rna-XM_003223384.3	0.198059	0.247733	0.16475	999	0.0897496	0.111125	-3562.25	0.20753	0.20753	0.20753	0.20753	0.20753	0.20753	-3566.35	8.20102	Ogr12748	g8933.t1	rna-XM_044427172.1	LOC100568056
rna-XM_003223386.3	0.502512	0.666569	0.0828976	0.315734	0.0277573	0.0001	-3816.59	0.26187	0.26187	0.26187	0.26187	0.26187	0.26187	-3847.92	62.6564	Ogr14308	g9695.t1	rna-XM_044427237.1	LOC100551683
rna-XM_003223387.3	0.236257	0.376766	0.083236	0.137203	0.125082	1.12156	-5409.54	0.19504	0.19504	0.19504	0.19504	0.19504	0.19504	-5425.57	32.057	Ogr12743	g9696.t1	rna-XM_044427234.1	dkc1
rna-XM_003223418.2	0.0001	0.223128	0.0001	0.0001	1.39124	999	-2369.13	0.1676	0.1676	0.1676	0.1676	0.1676	0.1676	-2406.6	74.9455	Ogr11224	g2359.t1	rna-XM_044439249.1	nmnat2
rna-XM_003223420.3	0.412568	0.286694	0.190289	0.0001	367.16	999	-4268.8	0.27199	0.27199	0.27199	0.27199	0.27199	0.27199	-4272.83	8.05552	Ogr11219	g12619.t1	rna-XM_044439132.1	shcbp1l
rna-XM_003223425.3	0.194188	0.0957361	0.025415	0.0001	0.295946	999	-1774.29	0.08695	0.08695	0.08695	0.08695	0.08695	0.08695	-1780	11.4256	Ogr15903	g9084.t1	rna-XM_044439302.1	pdc
rna-XM_003223439.3	1.05849	0.192707	0.224454	0.194957	1.17738	2.13504	-5092.36	0.23051	0.23051	0.23051	0.23051	0.23051	0.23051	-5102.99	21.2506	Ogr17674	g27537.t1	rna-XM_044439280.1	nhlrc2
rna-XM_003223450.3	0.220336	0.44264	0.277986	0.251513	1.1116	562.083	-3906.23	0.31284	0.31284	0.31284	0.31284	0.31284	0.31284	-3908.17	3.88787	Ogr08672	g6566.t1	rna-XM_044420112.1	egr2
rna-XM_003223457.2	0.0371677	0.0001	0.0001	0.142055	0.0001	0.0485485	-1062.72	0.0304	0.0304	0.0304	0.0304	0.0304	0.0304	-1066.19	6.92219	Ogr18915	g5100.t1	rna-XM_044450994.1	sap30l
rna-XM_003223481.3	0.376961	0.0895623	0.117706	999	0.0529307	0.0001	-4369.93	0.10367	0.10367	0.10367	0.10367	0.10367	0.10367	-4380.65	21.4367	Ogr18164	g131.t1	rna-XM_044450961.1	rnf145
rna-XM_003223557.3	0.0752862	0.30118	0.0928875	0.145202	0.0001	227.289	-4351.54	0.14932	0.14932	0.14932	0.14932	0.14932	0.14932	-4362.93	22.7689	Ogr08942	g30327.t1	rna-XM_044432055.1	fzd7
rna-XM_003223566.3	1.10308	0.474904	0.767402	0.0001	999	999	-3329.24	0.55019	0.55019	0.55019	0.55019	0.55019	0.55019	-3343.56	28.6452	Ogr01661	g30423.t1	rna-XM_044455445.1	adtrp
rna-XM_003223573.3	0.641729	0.145182	0.152041	999	0.0833789	0.0001	-1773.55	0.11223	0.11223	0.11223	0.11223	0.11223	0.11223	-1781.42	15.7432	Ogr02575	g18741.t1	rna-XM_044455669.1	eef1e1
rna-XM_003223592.3	0.0001	0.00910909	0.0001	999	999	0.0001	-2265.94	0.01358	0.01358	0.01358	0.01358	0.01358	0.01358	-2271.89	11.897	Ogr04458	g27628.t1	rna-XM_044451981.1	psmd6
rna-XM_003223600.3	0.323115	0.228202	0.022825	999	0.546022	0.0001	-2493.7	0.27623	0.27623	0.27623	0.27623	0.27623	0.27623	-2505.89	24.3829	Ogr18474	g53.t1	rna-XM_044442909.1	ube2ql1
rna-XM_003223608.3	0.156439	0.107138	0.206809	0.152204	0.093209	291.838	-6092.8	0.16448	0.16448	0.16448	0.16448	0.16448	0.16448	-6094.21	2.81248	Ogr00130	g10506.t1	rna-XM_044432571.1	znf281
rna-XM_003223629.2	0.288618	0.464525	0.233389	1.73875	0.190813	0.178857	-2907.31	0.25074	0.25074	0.25074	0.25074	0.25074	0.25074	-2912.58	10.538	Ogr12981	g31400.t1	rna-XM_044443210.1	LOC100568255
rna-XM_003223636.3	0.0881742	0.11531	0.0694171	999	0.0665192	0.0001	-3416.38	0.10445	0.10445	0.10445	0.10445	0.10445	0.10445	-3419.26	5.77781	Ogr04373	g4885.t1	rna-XM_044443281.1	nab2
rna-XM_003223701.3	0.26094	0.422802	0.325958	0.0001	0.0342112	31.4743	-6305.75	0.2414	0.2414	0.2414	0.2414	0.2414	0.2414	-6330.87	50.2379	Ogr07254	g12452.t1	rna-XM_044420470.1	supv3l1
rna-XM_003223763.3	0.413655	0.415795	0.196341	999	0.0001	0.210834	-3124.47	0.32144	0.32144	0.32144	0.32144	0.32144	0.32144	-3125.91	2.86243	Ogr06920	g25393.t1	rna-XM_044449770.1	dusp12
rna-XM_003223767.3	0.13121	999	2.40844	0.0001	0.00653828	1.12047	-3054.24	0.22875	0.22875	0.22875	0.22875	0.22875	0.22875	-3064.98	21.4709	Ogr04914	g13960.t1	rna-XM_044444031.1	tmem38b
rna-XM_003223775.3	0.326505	0.59299	0.392619	0.0946591	0.0001	0.197896	-7144.28	0.27856	0.27856	0.27856	0.27856	0.27856	0.27856	-7158.59	28.6236	Ogr00051	g16709.t1	rna-XM_044420654.1	LOC100564860
rna-XM_003223777.3	0.166974	0.123472	0.0852636	0.0001	999	0.312236	-2069.97	0.18169	0.18169	0.18169	0.18169	0.18169	0.18169	-2074.66	9.38507	Ogr00908	g25457.t1	rna-XM_044420668.1	hhex
rna-XM_003223813.3	0.174417	0.136971	0.42398	0.228646	0.711032	999	-1307.76	0.31418	0.31418	0.31418	0.31418	0.31418	0.31418	-1311.8	8.08818	Ogr04828	g8272.t1	rna-XM_044428143.1	LOC100555482
rna-XM_003223868.3	0.0865533	0.515597	0.0559309	999	0.059277	0.0292995	-2938.29	0.19256	0.19256	0.19256	0.19256	0.19256	0.19256	-2969.35	62.1252	Ogr11359	g1108.t1	rna-XM_044422406.1	tmem55b
rna-XM_003223881.3	0.0767311	0.212205	0.358596	0.0327009	0.105767	999	-2474.12	0.14704	0.14704	0.14704	0.14704	0.14704	0.14704	-2480.06	11.8656	Ogr04833	g8269.t1	rna-XM_044428140.1	slc39a2
rna-XM_003223892.3	0.294711	0.254678	0.317748	0.269168	0.666007	0.0001	-5424.28	0.29094	0.29094	0.29094	0.29094	0.29094	0.29094	-5425.67	2.7685	Ogr05599	g9263.t1	rna-XM_044422569.1	LOC100555021
rna-XM_003223895.3	0.25737	0.0643829	0.251451	999	0.311058	0.0001	-1485.69	0.18364	0.18364	0.18364	0.18364	0.18364	0.18364	-1489.12	6.8559	Ogr02158	g9268.t1	rna-XM_044422590.1	vkorc1
rna-XM_003223899.3	0.115855	0.34159	0.0327754	0.0620823	0.0001	184.076	-3369.2	0.11016	0.11016	0.11016	0.11016	0.11016	0.11016	-3390.75	43.1062	Ogr02147	g29009.t1	rna-XM_044447864.1	kat8
rna-XM_003223955.3	0.273976	1.03855	0.73468	999	0.368759	0.335393	-1227.72	0.54723	0.54723	0.54723	0.54723	0.54723	0.54723	-1229.51	3.57707	Ogr14212	g7073.t1	rna-XM_044416948.1	cck
rna-XM_003223971.3	0.190245	0.374795	0.0181779	0.0001	0.174149	999	-1940.16	0.17743	0.17743	0.17743	0.17743	0.17743	0.17743	-1949.65	18.9815	Ogr08001	g7409.t1	rna-XM_044451533.1	barx1
rna-XM_003223985.3	0.396702	0.148762	0.168909	0.238713	0.104563	0.0001	-3681.35	0.18503	0.18503	0.18503	0.18503	0.18503	0.18503	-3685.31	7.91359	Ogr08133	g7685.t1	rna-XM_044455455.1	mocs3
rna-XM_003224004.3	0.0661136	0.198391	0.0432843	0.0565413	0.752943	1.46959	-5027.54	0.0912	0.0912	0.0912	0.0912	0.0912	0.0912	-5037.67	20.249	Ogr18176	g29728.t1	rna-XM_044446158.1	slc41a1
rna-XM_003224008.2	0.387771	0.18747	0.101738	0.142294	999	716.902	-4461.75	0.19283	0.19283	0.19283	0.19283	0.19283	0.19283	-4469.39	15.2913	Ogr18180	g22928.t1	rna-XM_044451445.1	avpr1b
rna-XM_003224011.3	0.0729347	0.14738	0.0446925	0.0451643	0.0001	0.0001	-2280.71	0.05037	0.05037	0.05037	0.05037	0.05037	0.05037	-2282.15	2.86825	Ogr18186	g5928.t1	rna-XM_044446382.1	mapkapk2
rna-XM_003224026.3	0.42774	0.129526	0.111745	0.0001	0.251175	999	-1872.28	0.13218	0.13218	0.13218	0.13218	0.13218	0.13218	-1876.7	8.84699	Ogr18189	g2476.t1	rna-XM_044446501.1	yod1
rna-XM_003224061.3	0.0001	0.0308084	0.00622953	0.0154186	0.121768	0.889997	-4998.58	0.01602	0.01602	0.01602	0.01602	0.01602	0.01602	-5003.66	10.1448	Ogr10553	g17194.t1	rna-XM_044436431.1	hsp90aa1
rna-XM_003224101.3	0.677166	2.11292	0.104725	6.68648	0.403255	0.0001	-1454.19	0.25876	0.25876	0.25876	0.25876	0.25876	0.25876	-1462.95	17.5243	Ogr18950	g20412.t1	rna-XM_044454328.1	prelid2
rna-XM_003224103.3	0.242286	0.193262	0.0505721	999	0.549611	0.0001	-2667.94	0.08314	0.08314	0.08314	0.08314	0.08314	0.08314	-2681.48	27.0643	Ogr18952	g2578.t1	rna-XM_044454434.1	kctd16
rna-XM_003224105.2	0.0128015	0.072196	0.124811	999	999	0.0626339	-4199.01	0.13511	0.13511	0.13511	0.13511	0.13511	0.13511	-4206.8	15.5641	Ogr05708	g387.t1	rna-XM_044454578.1	gpr151
rna-XM_003224112.3	0.0001	0.077201	0.014702	176.099	0.482262	0.0001	-3393.19	0.02958	0.02958	0.02958	0.02958	0.02958	0.02958	-3406.97	27.5503	Ogr03522	g1958.t1	rna-XM_044425670.1	prpf19
rna-XM_003224113.3	0.115472	0.595029	0.0795501	0.0001	0.307503	999	-3070.02	0.22446	0.22446	0.22446	0.22446	0.22446	0.22446	-3086.53	33.0148	Ogr09415	g1965.t1	rna-XM_044425555.1	LOC100567277
rna-XM_003224115.3	0.325189	0.0964061	0.0146956	0.0001	0.0001	999	-7554.43	0.06121	0.06121	0.06121	0.06121	0.06121	0.06121	-7615.99	123.114	Ogr09417	g1967.t1	rna-XM_044425553.1	ddb1
rna-XM_003224121.3	0.0001	0.741714	0.0242346	0.0001	0.231773	999	-1168.97	0.13302	0.13302	0.13302	0.13302	0.13302	0.13302	-1184.91	31.8835	Ogr02069	g3260.t1	rna-XM_044425864.1	fth1
rna-XM_003224123.2	0.675182	0.598224	0.461659	0.0001	0.0001	999	-1902.18	0.39263	0.39263	0.39263	0.39263	0.39263	0.39263	-1905.38	6.39651	Ogr03525	g1955.t1	rna-XM_044425823.1	ccdc86
rna-XM_003224127.3	0.29078	0.356164	0.364892	0.242922	999	0.0001	-4864.13	0.26668	0.26668	0.26668	0.26668	0.26668	0.26668	-4874.88	21.511	Ogr09411	g1963.t1	rna-XM_044426034.1	slc15a3
rna-XM_003224141.3	0.267105	0.387394	0.339881	0.0001	0.218735	0.305539	-3635.28	0.26515	0.26515	0.26515	0.26515	0.26515	0.26515	-3638.98	7.41294	Ogr15991	g26676.t1	rna-XM_044425801.1	LOC100555937
rna-XM_003224143.3	0.285392	0.100185	0.181823	0.560345	0.245185	0.0001	-5451.96	0.18516	0.18516	0.18516	0.18516	0.18516	0.18516	-5456.78	9.6462	Ogr15987	g3259.t1	rna-XM_044426052.1	best1
rna-XM_003224152.3	0.301784	0.394565	0.219178	0.475771	0.341537	0.295984	-4760.6	0.31038	0.31038	0.31038	0.31038	0.31038	0.31038	-4762.69	4.18208	Ogr09565	g11230.t1	rna-XM_044418249.1	drd5
rna-XM_003224206.3	0.207813	0.356148	0.0738013	0.113989	0.0368641	999	-2307.62	0.15759	0.15759	0.15759	0.15759	0.15759	0.15759	-2318.63	22.0141	Ogr13875	g5175.t1	rna-XM_044443029.1	mak16
rna-XM_003224218.3	0.0797434	0.506753	0.0208651	0.0001	0.0001	675.632	-4864.71	0.1463	0.1463	0.1463	0.1463	0.1463	0.1463	-4920.06	110.694	Ogr13873	g5178.t1	rna-XM_044437593.1	atp6v1b2
rna-XM_003224224.3	0.327447	0.340995	0.140214	0.620982	0.0001	0.0001	-1550.08	0.23114	0.23114	0.23114	0.23114	0.23114	0.23114	-1554.21	8.26695	Ogr16514	g11005.t1	rna-XM_044437065.1	npm3
rna-XM_003224249.3	0.922999	0.552274	0.536135	0.0001	1.3272	0.839086	-2371.84	0.53135	0.53135	0.53135	0.53135	0.53135	0.53135	-2374.47	5.25739	Ogr18485	g689.t1	rna-XM_044426066.1	fibin
rna-XM_003224254.3	0.191476	0.136236	0.153942	999	0.253179	0.0001	-1395.44	0.16562	0.16562	0.16562	0.16562	0.16562	0.16562	-1395.79	0.708472	Ogr01821	g3881.t1	rna-XM_044431186.1	capsl
rna-XM_003224269.3	0.20668	0.654992	0.112241	999	999	0.0001	-4294.73	0.21658	0.21658	0.21658	0.21658	0.21658	0.21658	-4312.57	35.6804	Ogr03409	g2867.t1	rna-XM_044431515.1	dnajc21
rna-XM_003224274.3	0.663888	0.103057	0.105361	11.5652	0.0001	0.0001	-1646.68	0.15409	0.15409	0.15409	0.15409	0.15409	0.15409	-1667.31	41.2468	Ogr07141	g23387.t1	rna-XM_044422063.1	LOC100566567
rna-XM_003224318.3	0.1331	0.45724	0.247521	999	999	0.0001	-3196.41	0.27457	0.27457	0.27457	0.27457	0.27457	0.27457	-3202.31	11.7848	Ogr11176	g11910.t1	rna-XM_044424217.1	sox17
rna-XM_003224320.3	0.117705	0.0415467	0.09215	999	0.222109	0.0001	-2209.11	0.0821	0.0821	0.0821	0.0821	0.0821	0.0821	-2211.41	4.59866	Ogr05037	g24780.t1	rna-XM_044424315.1	npbwr1
rna-XM_003224323.3	0.717917	0.0001	0.119328	0.0001	0.0920216	999	-843.967	0.10403	0.10403	0.10403	0.10403	0.10403	0.10403	-846.38	4.82625	Ogr06707	g12150.t1	rna-XM_044434664.1	camk2n2
rna-XM_003224330.3	0.0774397	0.212488	0.0173973	0.0275532	0.0470142	0.000101227	-6446.41	0.05331	0.05331	0.05331	0.05331	0.05331	0.05331	-6475.73	58.6303	Ogr06710	g12143.t1	rna-XM_044434466.1	psmd2
rna-XM_003224391.3	0.0641559	0.179508	0.210403	0.0001	0.250378	0.928953	-2729.68	0.25902	0.25902	0.25902	0.25902	0.25902	0.25902	-2734.78	10.1948	Ogr05779	g16285.t1	rna-XM_044424561.1	foxf2
rna-XM_003224394.3	0.222772	0.482107	2.12067	0.00489021	0.0714494	999	-2320.6	0.23742	0.23742	0.23742	0.23742	0.23742	0.23742	-2328.23	15.243	Ogr04947	g26634.t1	rna-XM_044455775.1	dusp22
rna-XM_003224398.3	0.940121	0.0001	0.00891791	0.0001	158.051	999	-1687.29	0.16076	0.16076	0.16076	0.16076	0.16076	0.16076	-1725.01	75.4318	Ogr15522	g7305.t1	rna-XM_044424563.1	pxdc1
rna-XM_003224472.3	0.0001	0.152128	0.0754912	0.121222	0.0001	999	-1391.41	0.12907	0.12907	0.12907	0.12907	0.12907	0.12907	-1395.25	7.69456	Ogr01719	g31222.t1	rna-XM_044431519.1	LOC100556653
rna-XM_003224490.3	0.153894	0.426762	0.262892	139.735	0.204778	0.162954	-4157.74	0.21783	0.21783	0.21783	0.21783	0.21783	0.21783	-4161.84	8.18779	Ogr02180	g10567.t1	rna-XM_044431546.1	LOC100560396
rna-XM_003224495.3	0.0001	0.0001	0.0001	0.0001	0.0001	0.0001	-920.663	0.0001	0.0001	0.0001	0.0001	0.0001	0.0001	-920.663	0	Ogr03672	g9466.t1	rna-XM_044444443.1	ube2m
rna-XM_003224607.3	0.603116	0.4734	0.360648	0.340591	0.184619	0.0001	-8454.88	0.32463	0.32463	0.32463	0.32463	0.32463	0.32463	-8464.21	18.6649	Ogr09898	g19528.t1	rna-XM_044418275.1	galnt5
rna-XM_003224643.3	0.0178777	0.0001	0.00715503	1.61235	0.0687309	0.00867087	-6598.68	0.00951	0.00951	0.00951	0.00951	0.00951	0.00951	-6599.22	1.06454	Ogr00989	g4022.t1	rna-XM_044418908.1	polr2b
rna-XM_003224666.3	0.64501	0.411288	0.260016	999	1.32628	0.248583	-6870.55	0.38782	0.38782	0.38782	0.38782	0.38782	0.38782	-6879.68	18.258	Ogr00988	g4021.t1	rna-XM_044418869.1	noa1
rna-XM_003224669.3	0.0472445	0.061323	0.0519207	0.0446177	0.0419649	999	-3694.09	0.07338	0.07338	0.07338	0.07338	0.07338	0.07338	-3699.47	10.7682	Ogr05230	g21764.t1	rna-XM_044419006.1	sox9
rna-XM_003224670.2	0.0192991	0.0441256	0.0339128	0.36878	0.0891828	0.0001	-2537.74	0.03921	0.03921	0.03921	0.03921	0.03921	0.03921	-2538.29	1.10595	Ogr09847	g14595.t1	rna-XM_044419004.1	kcnj2
rna-XM_003224723.3	1.58282	0.486105	0.57691	0.181174	0.0449931	0.0966298	-4867.62	0.48616	0.48616	0.48616	0.48616	0.48616	0.48616	-4915.01	94.7765	Ogr03742	g4377.t1	rna-XM_044436255.1	gpr135
rna-XM_003224741.3	0.0479338	0.144478	0.106805	0.0001	0.059961	0.278653	-3365.06	0.10819	0.10819	0.10819	0.10819	0.10819	0.10819	-3369.09	8.06028	Ogr08099	g10931.t1	rna-XM_044452580.1	LOC100563620
rna-XM_003224754.2	0.262435	0.152441	0.189914	0.0001	999	0.120741	-1903.17	0.13021	0.13021	0.13021	0.13021	0.13021	0.13021	-1909.21	12.0815	Ogr05855	g15316.t1	rna-XM_044452569.1	fahd1
rna-XM_003224758.3	0.0896682	0.296197	0.0721441	0.415111	0.409536	0.0001	-3858.33	0.14112	0.14112	0.14112	0.14112	0.14112	0.14112	-3868.8	20.9343	Ogr00751	g13343.t1	rna-XM_044452625.1	sox8
rna-XM_003224759.2	0.05517	0.227829	0.10441	0.0001	0.0575527	0.122458	-2927.16	0.10587	0.10587	0.10587	0.10587	0.10587	0.10587	-2931.7	9.06663	Ogr08100	g13341.t1	rna-XM_044452538.1	sstr5
rna-XM_003224761.3	0.0472326	0.0001	0.0427272	0.0001	15.6437	999	-1678.76	0.07282	0.07282	0.07282	0.07282	0.07282	0.07282	-1682.06	6.59313	Ogr08098	g10929.t1	rna-XM_044452566.1	LOC100567538
rna-XM_003224769.3	0.359917	0.170653	0.156718	0.0001	1.11013	0.678772	-3968.45	0.17536	0.17536	0.17536	0.17536	0.17536	0.17536	-3971.15	5.38884	Ogr07848	g16436.t1	rna-XM_044437130.1	gpr176
rna-XM_003224782.3	0.173878	0.0935063	0.0855839	0.056067	999	0.0001	-6530.2	0.09177	0.09177	0.09177	0.09177	0.09177	0.09177	-6541.18	21.951	Ogr11984	g16472.t1	rna-XM_044436507.1	vps18
rna-XM_003224787.3	0.0551758	0.0800364	0.0298845	0.0001	0.0350161	999	-1549.39	0.04514	0.04514	0.04514	0.04514	0.04514	0.04514	-1551.66	4.53482	Ogr11983	g16470.t1	rna-XM_044436413.1	rhov
rna-XM_003224822.3	0.0001	0.3341	0.444766	0.252413	0.56318	0.115965	-1282.89	0.25742	0.25742	0.25742	0.25742	0.25742	0.25742	-1286.31	6.84225	Ogr14579	g27340.t1	rna-XM_044421502.1	mal2
rna-XM_003224829.3	0.182768	0.0994068	0.226771	0.107424	0.147232	2.26396	-1893.9	0.13309	0.13309	0.13309	0.13309	0.13309	0.13309	-1895.17	2.54976	Ogr14580	g27341.t1	rna-XM_044422035.1	colec10
rna-XM_003224830.3	0.868188	0.360251	0.301184	0.0001	0.040282	0.187848	-2887.99	0.21042	0.21042	0.21042	0.21042	0.21042	0.21042	-2905.08	34.1861	Ogr14578	g27338.t1	rna-XM_044421489.1	nov
rna-XM_003224831.3	0.826536	0.0686599	0.158441	0.226296	999	0.0001	-2983.07	0.19582	0.19582	0.19582	0.19582	0.19582	0.19582	-2993.92	21.7018	Ogr00342	g27335.t1	rna-XM_044421501.1	dscc1
rna-XM_003224853.2	0.593354	0.0504158	0.109792	0.0951962	0.0001	0.0001	-2743.46	0.07897	0.07897	0.07897	0.07897	0.07897	0.07897	-2752.85	18.7697	Ogr05485	g25068.t1	rna-XM_044436203.1	arg2
rna-XM_003224913.3	0.024624	0.218397	0.0814197	0.0001	0.545716	0.451645	-2150.5	0.22787	0.22787	0.22787	0.22787	0.22787	0.22787	-2159.33	17.6564	Ogr11833	g16136.t1	rna-XM_044450735.1	hoxa9
rna-XM_003224918.3	0.166731	0.12165	0.109036	0.367239	0.0744681	0.0001	-2487.11	0.17018	0.17018	0.17018	0.17018	0.17018	0.17018	-2491.17	8.11846	Ogr16309	g16126.t1	rna-XM_044450771.1	hoxa1
rna-XM_003224927.3	0.48563	0.185767	0.297523	0.389007	0.0444524	0.0001	-2634.4	0.22324	0.22324	0.22324	0.22324	0.22324	0.22324	-2636.85	4.89819	Ogr11837	g16131.t1	rna-XM_044450784.1	hoxa4
rna-XM_003224932.3	0.944511	0.173933	0.209034	0.15127	0.0001	1.2997	-4220.69	0.18536	0.18536	0.18536	0.18536	0.18536	0.18536	-4227.37	13.3548	Ogr13653	g26491.t1	rna-XM_044435184.1	dbr1
rna-XM_003224934.3	0.0767303	0.567736	0.0534941	999	0.195097	0.0001	-3530.79	0.20176	0.20176	0.20176	0.20176	0.20176	0.20176	-3567.91	74.2412	Ogr13654	g26493.t1	rna-XM_044435220.1	fbl
rna-XM_003224948.3	0.791163	0.186472	0.120538	0.0488546	0.0992809	999	-1765.19	0.14203	0.14203	0.14203	0.14203	0.14203	0.14203	-1770.65	10.9274	Ogr13645	g4118.t1	rna-XM_044435018.1	hspb6
rna-XM_003224967.3	0.0001	0.135856	0.227638	999	0.09007	0.0001	-680.058	0.1054	0.1054	0.1054	0.1054	0.1054	0.1054	-681.208	2.29957	Ogr13646	g4120.t1	rna-XM_044434983.1	psenen
rna-XM_003224968.3	1.23802	0.58854	0.605938	0.0538638	0.311367	999	-2246.37	0.39363	0.39363	0.39363	0.39363	0.39363	0.39363	-2261.12	29.4926	Ogr13649	g4125.t1	rna-XM_044434880.1	LOC100560276
rna-XM_003224974.3	0.0001	0.0426021	0.0001	0.000977815	1.70728	1.5041	-1843.36	0.01479	0.01479	0.01479	0.01479	0.01479	0.01479	-1845.4	4.08102	Ogr04003	g26461.t1	rna-XM_044423479.1	pim3
rna-XM_003224991.3	0.364029	0.12801	0.0925704	9.31196	0.434322	0.0001	-2537.06	0.13544	0.13544	0.13544	0.13544	0.13544	0.13544	-2542.21	10.2935	Ogr16069	g28447.t1	rna-XM_044447687.1	asphd1
rna-XM_003224992.3	0.174324	0.308064	0.275506	999	0.361368	0.106529	-5574.76	0.23229	0.23229	0.23229	0.23229	0.23229	0.23229	-5578.45	7.37219	Ogr16067	g28450.t1	rna-XM_044447904.1	kif22
rna-XM_003224993.3	0.033053	0.0318684	0.0152489	999	0.0001	0.0001	-2104.79	0.02685	0.02685	0.02685	0.02685	0.02685	0.02685	-2105.77	1.96673	Ogr16066	g28451.t1	rna-XM_044448064.1	kctd13
rna-XM_003224994.3	0.399811	0.439896	0.0768833	999	0.437025	0.0001	-1962.81	0.25743	0.25743	0.25743	0.25743	0.25743	0.25743	-1972.87	20.1319	Ogr16062	g28458.t1	rna-XM_044448086.1	cdipt
rna-XM_003224999.3	0.0001	0.0957845	0.0347174	37.4959	0.0001	0.0001	-1842.8	0.02842	0.02842	0.02842	0.02842	0.02842	0.02842	-1849.18	12.7431	Ogr16057	g28466.t1	rna-XM_044448110.1	LOC100566319
rna-XM_003225000.3	0.0370912	0.371418	0.117684	0.0636408	0.417766	999	-3369.47	0.17183	0.17183	0.17183	0.17183	0.17183	0.17183	-3384.2	29.4546	Ogr16054	g28470.t1	rna-XM_044447690.1	tbx6
rna-XM_003225009.3	0.11755	0.330394	0.155074	0.0001	0.0646604	0.245109	-5516.47	0.22698	0.22698	0.22698	0.22698	0.22698	0.22698	-5520.01	7.07684	Ogr12875	g13261.t1	rna-XM_044447695.1	LOC100568261
rna-XM_003225034.3	0.325559	0.142763	0.128891	999	0.0755375	0.0569342	-3566.32	0.14305	0.14305	0.14305	0.14305	0.14305	0.14305	-3570.71	8.77357	Ogr12917	g26717.t1	rna-XM_044448087.1	grwd1
rna-XM_003225052.3	0.295429	0.323105	0.0382919	999	0.198221	0.0001	-1416.7	0.13293	0.13293	0.13293	0.13293	0.13293	0.13293	-1424.9	16.3995	Ogr12888	g13281.t1	rna-XM_044447946.1	rpl18
rna-XM_003225087.3	0.0616197	0.00728628	0.0136818	0.00109062	0.0001	0.250809	-3748.53	0.01604	0.01604	0.01604	0.01604	0.01604	0.01604	-3755.06	13.0463	Ogr06488	g18971.t1	rna-XM_044418806.1	ppp2r1a
rna-XM_003225117.3	0.0001	0.329202	0.0318126	0.0001	0.782618	999	-3327.07	0.08392	0.08392	0.08392	0.08392	0.08392	0.08392	-3348.37	42.6118	Ogr02026	g2239.t1	rna-XM_044440613.1	ppil2
rna-XM_003225119.3	0.238854	0.220231	0.311009	0.518042	0.514721	0.0001	-1793	0.2541	0.2541	0.2541	0.2541	0.2541	0.2541	-1794.99	3.98294	Ogr02543	g2235.t1	rna-XM_044440677.1	mrpl40
rna-XM_003225142.3	0.0316686	0.218115	0.0451914	0.0132196	0.628992	0.0874914	-2514.61	0.08203	0.08203	0.08203	0.08203	0.08203	0.08203	-2521.75	14.2768	Ogr15779	g2268.t1	rna-XM_044440768.1	LOC100561511
rna-XM_003225143.3	0.0652035	0.0815689	0.0944661	0.106466	0.0244902	0.0001	-4268.18	0.06435	0.06435	0.06435	0.06435	0.06435	0.06435	-4270.47	4.58373	Ogr15782	g2266.t1	rna-XM_044440884.1	dgcr14
rna-XM_003225145.2	0.076501	0.151445	0.044349	0.0001	0.0371615	999	-3271.74	0.08128	0.08128	0.08128	0.08128	0.08128	0.08128	-3276.25	9.00924	Ogr08083	g2259.t1	rna-XM_044440718.1	slc25a1
rna-XM_003225174.3	0.12417	0.51948	0.11535	0.0001	0.123398	999	-3214.56	0.19823	0.19823	0.19823	0.19823	0.19823	0.19823	-3234.49	39.8609	Ogr16962	g11837.t1	rna-XM_044429047.1	six3
rna-XM_003225198.3	0.53218	0.0001	0.0001	0.0001	0.112407	0.354938	-1423.16	0.1534	0.1534	0.1534	0.1534	0.1534	0.1534	-1438.78	31.2349	Ogr03796	g28861.t1	rna-XM_044453774.1	LOC100556012
rna-XM_003225211.3	0.0954981	0.0339422	0.0142632	0.0001	0.0001	513.73	-2125.4	0.02962	0.02962	0.02962	0.02962	0.02962	0.02962	-2127.96	5.10782	Ogr03795	g28863.t1	rna-XM_044453935.1	asna1
rna-XM_003225215.3	0.567979	0.166102	0.210426	999	0.27912	0.199144	-3692.39	0.29056	0.29056	0.29056	0.29056	0.29056	0.29056	-3698.12	11.4513	Ogr06327	g16578.t1	rna-XM_044453840.1	ccnjl
rna-XM_003225223.3	0.409771	0.315807	0.079281	999	999	0.0001	-2125.17	0.19865	0.19865	0.19865	0.19865	0.19865	0.19865	-2132.97	15.5973	Ogr09444	g16515.t1	rna-XM_044447953.1	paqr4
rna-XM_003225224.3	0.119479	0.199852	0.315743	0.887469	0.135736	0.0001	-4378.62	0.21986	0.21986	0.21986	0.21986	0.21986	0.21986	-4382.7	8.16248	Ogr09445	g16516.t1	rna-XM_044447952.1	pkmyt1
rna-XM_003225275.3	0.208011	0.347289	0.196069	0.186859	0.990431	1.09196	-3665.86	0.22685	0.22685	0.22685	0.22685	0.22685	0.22685	-3669.05	6.39781	Ogr03892	g18886.t1	rna-XM_044447724.1	prodh2
rna-XM_003225276.3	0.227417	0.0447948	0.0466544	0.0306302	0.236178	2.09901	-7168.58	0.06679	0.06679	0.06679	0.06679	0.06679	0.06679	-7195.85	54.5377	Ogr03893	g18885.t1	rna-XM_044447960.1	eif3c
rna-XM_003225299.3	0.20881	0.0833466	0.0817876	0.0001	0.13052	0.132938	-4071.68	0.10253	0.10253	0.10253	0.10253	0.10253	0.10253	-4074	4.63775	Ogr10596	g4685.t1	rna-XM_044440318.1	pigt
rna-XM_003225333.3	0.0331436	0.0464649	0.0196196	999	0.0154441	0.0001	-4585	0.04052	0.04052	0.04052	0.04052	0.04052	0.04052	-4588.6	7.19569	Ogr04190	g719.t1	rna-XM_044419851.1	ctcf
rna-XM_003225352.3	0.270684	0.453635	0.559852	0.0001	0.490796	0.162808	-2500.46	0.30917	0.30917	0.30917	0.30917	0.30917	0.30917	-2513.89	26.8485	Ogr04174	g13315.t1	rna-XM_044419815.1	ctrl
rna-XM_003225353.3	0.0001	0.0799335	0.0076416	0.275901	0.280237	999	-1984.89	0.17001	0.17001	0.17001	0.17001	0.17001	0.17001	-2003.97	38.1755	Ogr04178	g703.t1	rna-XM_044419831.1	thap11
rna-XM_003225364.3	0.219744	999	0.0963636	0.0001	0.262913	999	-4401.01	0.17418	0.17418	0.17418	0.17418	0.17418	0.17418	-4409.68	17.3352	Ogr04359	g5625.t1	rna-XM_044419794.1	nae1
rna-XM_003225365.3	0.715345	0.0678561	0.0330753	0.0812677	0.0786422	999	-2973.74	0.2052	0.2052	0.2052	0.2052	0.2052	0.2052	-3001.28	55.0785	Ogr04362	g13305.t1	rna-XM_044419799.1	rrad
rna-XM_003225389.3	0.429488	0.297685	0.147109	438.314	999	0.0001	-11015	0.22486	0.22486	0.22486	0.22486	0.22486	0.22486	-11036.1	42.3074	Ogr18284	g7672.t1	rna-XM_044448222.1	rbp3
rna-XM_003225417.2	0.226407	0.219748	0.0001	0.0001	0.305244	0.0001	-1983.5	0.09734	0.09734	0.09734	0.09734	0.09734	0.09734	-2017.91	68.817	Ogr10358	g7010.t1	rna-XM_044450221.1	rps3
rna-XM_003225458.3	0.38085	0.175549	0.24947	0.219029	1.02446	1.56	-3111.42	0.25622	0.25622	0.25622	0.25622	0.25622	0.25622	-3113.28	3.7113	Ogr10731	g14890.t1	rna-XM_044439138.1	nphs2
rna-XM_003225484.3	0.29322	0.0263479	0.11467	2.17556	0.0393516	0.046919	-1700.46	0.08307	0.08307	0.08307	0.08307	0.08307	0.08307	-1705.64	10.3548	Ogr13159	g8173.t1	rna-XM_044456232.1	cops7b
rna-XM_003225491.3	0.348963	0.303453	0.141002	0.411022	0.250229	0.0001	-6593.71	0.184	0.184	0.184	0.184	0.184	0.184	-6606.49	25.5463	Ogr01700	g7442.t1	rna-XM_044422446.1	LOC100565784
rna-XM_003225495.3	0.389366	1.50692	999	0.0001	0.250592	0.946976	-1549.14	0.67475	0.67475	0.67475	0.67475	0.67475	0.67475	-1552.05	5.81797	Ogr06186	g1443.t1	rna-XM_044417133.1	nppc
rna-XM_003225518.3	0.0527553	0.173365	0.136298	999	999	0.0001	-1749.84	0.11812	0.11812	0.11812	0.11812	0.11812	0.11812	-1751.93	4.17187	Ogr19208	g3695.t1	rna-XM_044442450.1	rasl11a
rna-XM_003225520.3	0.110858	0.384809	0.0812407	0.132956	0.0001	999	-1943.82	0.19281	0.19281	0.19281	0.19281	0.19281	0.19281	-1951.32	14.9978	Ogr19213	g3690.t1	rna-XM_044442538.1	gsx1
rna-XM_003225521.3	0.487343	0.324939	0.101302	0.0001	0.0764397	0.274795	-2980.72	0.25406	0.25406	0.25406	0.25406	0.25406	0.25406	-2989.57	17.7112	Ogr19214	g3688.t1	rna-XM_044441791.1	pdx1
rna-XM_003225576.3	0.0755584	0.634102	0.246974	999	0.6236	0.106644	-3229.07	0.30688	0.30688	0.30688	0.30688	0.30688	0.30688	-3237.16	16.1915	Ogr08989	g12740.t1	rna-XM_044424549.1	LOC100567212
rna-XM_003225656.3	0.541414	0.127998	0.0699891	999	0.0470033	0.0001	-3566.4	0.12372	0.12372	0.12372	0.12372	0.12372	0.12372	-3586.51	40.2303	Ogr16445	g6065.t1	rna-XM_044436657.1	plekhd1
rna-XM_003225692.3	0.740696	0.280929	0.234486	0.208145	999	0.0001	-6169.78	0.23091	0.23091	0.23091	0.23091	0.23091	0.23091	-6177.94	16.3064	Ogr14754	g31343.t1	rna-XM_044419673.1	nol9
rna-XM_003225705.3	0.157315	0.183974	0.115334	999	0.256614	0.0665347	-3379.14	0.12581	0.12581	0.12581	0.12581	0.12581	0.12581	-3383.11	7.94654	Ogr10094	g3088.t1	rna-XM_044437707.1	panx3
rna-XM_003225774.3	0.334662	0.103846	0.214587	999	0.318732	0.0001	-3057.44	0.18193	0.18193	0.18193	0.18193	0.18193	0.18193	-3061.88	8.8824	Ogr00756	g7065.t1	rna-XM_044455519.1	crtap
rna-XM_003225781.3	0.0001	0.399944	0.0397034	999	0.178677	0.0001	-2945.51	0.10753	0.10753	0.10753	0.10753	0.10753	0.10753	-2971	50.9739	Ogr04988	g295.t1	rna-XM_044436783.1	actr10
rna-XM_003225792.3	0.205154	0.029444	0.0539412	1.67719	0.100017	0.0001	-5321.85	0.07582	0.07582	0.07582	0.07582	0.07582	0.07582	-5328.66	13.6265	Ogr08627	g15961.t1	rna-XM_044436148.1	exoc5
rna-XM_003225800.3	0.131788	0.159736	0.206825	0.0001	0.228884	999	-2432.76	0.15907	0.15907	0.15907	0.15907	0.15907	0.15907	-2435.14	4.74746	Ogr18761	g4822.t1	rna-XM_044443682.1	pim2
rna-XM_003225802.3	0.11976	0.119536	0.0259185	425.026	0.0480781	0.0001	-1335.73	0.05791	0.05791	0.05791	0.05791	0.05791	0.05791	-1337.85	4.23063	Ogr18763	g4824.t1	rna-XM_044443582.1	pqbp1
rna-XM_003225834.3	0.646777	0.51993	0.226505	999	0.333769	0.0001	-2993.4	0.27377	0.27377	0.27377	0.27377	0.27377	0.27377	-3003.25	19.6999	Ogr09113	g31025.t1	rna-XM_044440723.1	cth
rna-XM_003225848.3	0.0001	0.0249712	0.0001	0.0001	0.0001	0.0001	-3022.53	0.00317	0.00317	0.00317	0.00317	0.00317	0.00317	-3024.53	4.00129	Ogr05943	g26730.t1	rna-XM_044448074.1	cacng7
rna-XM_003225864.2	0.0985776	0.0137562	0.0646495	0.0001	0.108038	0.202128	-2918.15	0.09557	0.09557	0.09557	0.09557	0.09557	0.09557	-2924.41	12.5179	Ogr05951	g26741.t1	rna-XM_044447905.1	kcnj14
rna-XM_003225869.3	0.0329932	0.214079	0.091929	826.278	0.0988869	0.0476776	-7481.16	0.11515	0.11515	0.11515	0.11515	0.11515	0.11515	-7488	13.6815	Ogr05957	g23681.t1	rna-XM_044447770.1	leng8
rna-XM_003225902.3	0.0001	0.342431	0.00102307	0.0001	0.241525	193.818	-4828.88	0.10537	0.10537	0.10537	0.10537	0.10537	0.10537	-4887.34	116.918	Ogr07219	g6762.t1	rna-XM_044438818.1	arnt2
rna-XM_003225909.3	0.0589065	0.034099	0.108293	0.0001	0.0001	0.0786223	-5115.76	0.06065	0.06065	0.06065	0.06065	0.06065	0.06065	-5119.34	7.14632	Ogr08520	g18777.t1	rna-XM_044445020.1	chsy1
rna-XM_003225920.3	0.221083	0.393214	0.121133	0.0001	0.0660599	999	-6528.12	0.13334	0.13334	0.13334	0.13334	0.13334	0.13334	-6537.78	19.3105	Ogr06946	g29117.t1	rna-XM_044419545.1	LOC100556410
rna-XM_003225923.2	0.0230433	0.0141286	0.0161539	0.0510093	999	0.000100049	-1682.07	0.0395	0.0395	0.0395	0.0395	0.0395	0.0395	-1686.87	9.60069	Ogr07763	g14367.t1	rna-XM_044450337.1	dnajc27
rna-XM_003225932.3	0.0214687	0.0431336	0.0479442	0.0001	0.0466966	0.299188	-2084.09	0.04951	0.04951	0.04951	0.04951	0.04951	0.04951	-2085.61	3.04194	Ogr11517	g30180.t1	rna-XM_044445555.1	hes4
rna-XM_003225950.3	0.96059	0.237813	0.143083	0.149193	0.663846	2.90072	-4120.91	0.21525	0.21525	0.21525	0.21525	0.21525	0.21525	-4132.17	22.522	Ogr03811	g26611.t1	rna-XM_044431400.1	lman1
rna-XM_003225975.2	0.26404	0.80765	0.407796	999	999	0.0779406	-1193.8	0.51594	0.51594	0.51594	0.51594	0.51594	0.51594	-1197.78	7.96224	Ogr06628	g22347.t1	rna-XM_044450210.1	LOC100567411
rna-XM_003225985.2	0.796432	0.525536	0.0125914	0.105091	24.6042	999	-1651.37	0.42789	0.42789	0.42789	0.42789	0.42789	0.42789	-1658.96	15.177	Ogr02920	g17681.t1	rna-XM_044444322.1	triap1
rna-XM_003225992.3	0.0908931	0.440202	0.0001	0.0001	0.193248	548.311	-1272.18	0.10773	0.10773	0.10773	0.10773	0.10773	0.10773	-1288.71	33.063	Ogr03732	g15654.t1	rna-XM_044448942.1	rab35
rna-XM_003225994.2	0.0542809	0.257762	0.0809912	0.0555268	0.048903	112.096	-20687.4	0.08987	0.08987	0.08987	0.08987	0.08987	0.08987	-20735.4	96.1324	Ogr03729	g15661.t1	rna-XM_044448866.1	gcn1
rna-XM_003225997.2	0.132866	0.308931	0.181944	0.133498	999	0.000100134	-2886.8	0.18915	0.18915	0.18915	0.18915	0.18915	0.18915	-2893.85	14.0978	Ogr06478	g29588.t1	rna-XM_044448882.1	sdsl
rna-XM_003226028.3	0.135869	0.420722	0.107417	999	0.324409	0.0001	-3711.62	0.20511	0.20511	0.20511	0.20511	0.20511	0.20511	-3727.7	32.1416	Ogr06477	g29587.t1	rna-XM_044448883.1	sds
rna-XM_003226031.3	0.0954822	0.517438	0.0877798	999	0.0001	0.0001	-2340.64	0.14965	0.14965	0.14965	0.14965	0.14965	0.14965	-2350.98	20.6847	Ogr00214	g3922.t1	rna-XM_044443923.1	fnta
rna-XM_003226041.3	0.0537331	0.0763894	0.0425453	0.273877	0.0001	0.0001	-2236.6	0.04442	0.04442	0.04442	0.04442	0.04442	0.04442	-2237.89	2.58838	Ogr11048	g5119.t1	rna-XM_044433744.1	gna12
rna-XM_003226046.2	0.521483	0.095508	0.191837	0.10231	0.0248895	999	-3726.52	0.21595	0.21595	0.21595	0.21595	0.21595	0.21595	-3749.16	45.2868	Ogr11053	g9809.t1	rna-XM_044433424.1	lfng
rna-XM_003226084.3	0.761173	0.275236	0.204006	999	0.0001	0.193488	-2878.38	0.31405	0.31405	0.31405	0.31405	0.31405	0.31405	-2884.76	12.7554	Ogr08681	g30368.t1	rna-XM_044432074.1	LOC100556606
rna-XM_003226096.3	0.232714	0.217617	0.231054	0.0001	0.119982	999	-2358.08	0.25557	0.25557	0.25557	0.25557	0.25557	0.25557	-2361.73	7.29512	Ogr14945	g13285.t1	rna-XM_044447385.1	LOC100558961
rna-XM_003226100.3	0.0283477	0.161394	0.0293789	999	999	0.0001	-2594.79	0.06225	0.06225	0.06225	0.06225	0.06225	0.06225	-2605.56	21.5372	Ogr10992	g2029.t1	rna-XM_044455517.1	nsfl1c
rna-XM_003226127.3	0.00753028	0.607273	0.188417	0.165845	0.083435	0.33098	-5979.2	0.21413	0.21413	0.21413	0.21413	0.21413	0.21413	-5990.85	23.3064	Ogr02744	g11403.t1	rna-XM_044418232.1	cckar
rna-XM_003226132.3	0.0809189	0.398289	0.130571	0.0001	0.0001	999	-1865.77	0.09607	0.09607	0.09607	0.09607	0.09607	0.09607	-1876.55	21.5716	Ogr14635	g1947.t1	rna-XM_044423501.1	ccdc3
rna-XM_003226138.3	0.511965	0.0119938	0.0349428	999	0.0356915	0.0001	-2802	0.08178	0.08178	0.08178	0.08178	0.08178	0.08178	-2834.05	64.0896	Ogr07851	g2498.t1	rna-XM_044423196.1	rassf8
rna-XM_003226186.2	0.205573	0.502903	0.0832141	999	0.0171805	0.0001	-6351.11	0.16773	0.16773	0.16773	0.16773	0.16773	0.16773	-6406.06	109.911	Ogr10116	g23719.t1	rna-XM_044447936.1	slc17a7
rna-XM_003226193.3	0.0341408	0.296089	0.164429	0.0001	2.31075	0.214528	-1544.25	0.19421	0.19421	0.19421	0.19421	0.19421	0.19421	-1548.24	7.98989	Ogr10127	g8836.t1	rna-XM_044448053.1	LOC100561911
rna-XM_003226196.3	0.173532	0.149533	0.107233	0.188617	0.228131	0.095265	-4410.48	0.12371	0.12371	0.12371	0.12371	0.12371	0.12371	-4413.14	5.31711	Ogr10118	g8827.t1	rna-XM_044447876.1	LOC100562504
rna-XM_003226199.3	0.0846744	0.109507	0.116121	0.0001	0.0563234	0.0834563	-3434.23	0.08653	0.08653	0.08653	0.08653	0.08653	0.08653	-3435.73	2.99109	Ogr10114	g23710.t1	rna-XM_044448019.1	nucb1
rna-XM_003226209.3	0.241869	0.538445	0.0639803	0.0001	0.336701	0.233298	-3698.53	0.2122	0.2122	0.2122	0.2122	0.2122	0.2122	-3717.96	38.8622	Ogr14615	g2690.t1	rna-XM_044427130.1	hoxd3
rna-XM_003226210.3	0.213079	0.139709	0.157075	0.0001	0.223036	0.325863	-2100.5	0.15935	0.15935	0.15935	0.15935	0.15935	0.15935	-2102.15	3.30313	Ogr14613	g2688.t1	rna-XM_044427131.1	hoxd4
rna-XM_003226214.3	0.292114	0.332888	1.06757	0.0001	0.166247	0.353059	-2593.09	0.39056	0.39056	0.39056	0.39056	0.39056	0.39056	-2596.17	6.16751	Ogr14607	g30535.t1	rna-XM_044427060.1	hoxd12
rna-XM_003226216.2	0.221428	0.873397	0.650077	0.482459	0.173223	0.0001	-4349.83	0.38855	0.38855	0.38855	0.38855	0.38855	0.38855	-4360.3	20.9517	Ogr14605	g30531.t1	rna-XM_044427059.1	evx2
rna-XM_003226219.3	0.0001	0.0830699	0.0257828	1.31261	0.0001	0.00759556	-1179.16	0.02049	0.02049	0.02049	0.02049	0.02049	0.02049	-1181.26	4.20195	Ogr17162	g31040.t1	rna-XM_044449430.1	rpl15
rna-XM_003226366.3	0.148036	0.101349	0.0556053	0.0001	0.56807	0.263083	-3009.12	0.10849	0.10849	0.10849	0.10849	0.10849	0.10849	-3013.29	8.33579	Ogr06092	g5911.t1	rna-XM_044443932.1	aqp3
rna-XM_003226422.3	0.152214	0.375195	0.14538	0.168775	0.496507	492.711	-4950.09	0.20382	0.20382	0.20382	0.20382	0.20382	0.20382	-4954.06	7.93215	Ogr13792	g25295.t1	rna-XM_044452664.1	nup62cl
rna-XM_003226436.3	0.870949	0.145184	0.161786	999	0.333988	0.0001	-2243.6	0.27339	0.27339	0.27339	0.27339	0.27339	0.27339	-2255.51	23.8198	Ogr09194	g20181.t1	rna-XM_044420566.1	dnajc9
rna-XM_003226439.3	0.801242	0.46178	0.368706	0.0001	0.018801	999	-3995.47	0.36957	0.36957	0.36957	0.36957	0.36957	0.36957	-4004.7	18.4772	Ogr09192	g20185.t1	rna-XM_044420576.1	ipmk
rna-XM_003226456.3	0.408233	0.499594	0.155986	0.299837	0.390554	0.409732	-1119.52	0.29742	0.29742	0.29742	0.29742	0.29742	0.29742	-1121.04	3.03172	Ogr12325	g4985.t1	rna-XM_044449762.1	mrpl51
rna-XM_003226457.2	0.457622	0.333396	0.0429665	999	0.398724	0.0001	-2803.78	0.20184	0.20184	0.20184	0.20184	0.20184	0.20184	-2816.69	25.8217	Ogr12327	g4989.t1	rna-XM_044449732.1	gapdh
rna-XM_003226482.3	0.0426446	0.455878	0.0799137	1.83264	0.0571249	0.0268032	-2396.45	0.14271	0.14271	0.14271	0.14271	0.14271	0.14271	-2432.91	72.9186	Ogr00322	g2945.t1	rna-XM_044443817.1	pim1
rna-XM_003226512.3	0.0524357	0.472606	0.00705802	0.0001	0.407336	999	-2588.23	0.09281	0.09281	0.09281	0.09281	0.09281	0.09281	-2638.42	100.379	Ogr06777	g15803.t1	rna-XM_044433851.1	prkar1b
rna-XM_003226519.2	0.0155932	0.030483	0.0388932	999	0.0408286	0.0001	-3336.75	0.02962	0.02962	0.02962	0.02962	0.02962	0.02962	-3338.43	3.36828	Ogr02367	g15783.t1	rna-XM_044433512.1	kcnj12
rna-XM_003226531.3	0.0510532	0.297433	0.0243935	0.0001	0.0001	0.197368	-3452.41	0.11561	0.11561	0.11561	0.11561	0.11561	0.11561	-3476.53	48.2295	Ogr03052	g25555.t1	rna-XM_044433629.1	nptx2
rna-XM_003226549.2	0.408014	0.323405	0.316011	0.16264	0.844071	999	-2406.73	0.34436	0.34436	0.34436	0.34436	0.34436	0.34436	-2407.46	1.4577	Ogr01833	g29280.t1	rna-XM_044438883.1	mrpl46
rna-XM_003226565.3	0.157083	0.143996	0.184438	0.0001	0.092514	0.42956	-3655.01	0.15918	0.15918	0.15918	0.15918	0.15918	0.15918	-3656.55	3.07752	Ogr02244	g21786.t1	rna-XM_044444998.1	gnrhr
rna-XM_003226580.3	0.0606601	0.10918	0.0620389	0.0001	0.0103721	0.122595	-8513.97	0.06415	0.06415	0.06415	0.06415	0.06415	0.06415	-8524.27	20.6127	Ogr05075	g13390.t1	rna-XM_044429806.1	ankfy1
rna-XM_003226619.3	0.129355	0.117157	0.203329	999	1.13079	0.0001	-1257.02	0.26183	0.26183	0.26183	0.26183	0.26183	0.26183	-1264.16	14.2861	Ogr18254	g31124.t1	rna-XM_044448172.1	tpt1
rna-XM_003226636.3	0.671401	0.121585	0.112749	0.207308	0.111518	0.0001	-2381.22	0.17796	0.17796	0.17796	0.17796	0.17796	0.17796	-2393.99	25.5311	Ogr18803	g7486.t1	rna-XM_044455467.1	gsg1
rna-XM_003226638.2	0.260955	0.281164	0.342613	0.0001	0.592277	1.00607	-4878.22	0.33296	0.33296	0.33296	0.33296	0.33296	0.33296	-4879.56	2.68363	Ogr06422	g1802.t1	rna-XM_044439721.1	megf9
rna-XM_003226649.3	0.317754	0.569656	0.129183	999	999	0.0001	-3047.31	0.22073	0.22073	0.22073	0.22073	0.22073	0.22073	-3061.81	29.0063	Ogr03971	g13126.t1	rna-XM_044420980.1	cideb
rna-XM_003226662.3	0.0935228	0.062647	0.0174777	0.0001	1.47967	0.0496707	-948.173	0.04159	0.04159	0.04159	0.04159	0.04159	0.04159	-949.526	2.70479	Ogr06889	g13171.t1	rna-XM_044417298.1	trappc1
rna-XM_003226665.3	0.0711623	0.0851766	0.112682	0.109597	0.0001	1.76245	-2500.37	0.08357	0.08357	0.08357	0.08357	0.08357	0.08357	-2502.14	3.53086	Ogr03978	g13110.t1	rna-XM_044420957.1	tssk4
rna-XM_003226669.3	0.0391192	0.412272	0.0315361	999	0.0785932	0.0001	-1877.54	0.06891	0.06891	0.06891	0.06891	0.06891	0.06891	-1895.71	36.337	Ogr00599	g13141.t1	rna-XM_044417296.1	LOC100556467
rna-XM_003226687.3	0.0260499	0.345135	0.0001	0.242432	0.0001	2.41791	-2434.31	0.14434	0.14434	0.14434	0.14434	0.14434	0.14434	-2438.27	7.92918	Ogr06844	g14088.t1	rna-XM_044455368.1	stk35
rna-XM_003226689.3	0.0001	0.557627	0.0414913	0.12488	0.0001	0.0001	-1297.38	0.21867	0.21867	0.21867	0.21867	0.21867	0.21867	-1308.01	21.2632	Ogr06840	g30772.t1	rna-XM_044454853.1	stmn3
rna-XM_003226702.3	0.169259	0.344719	0.257253	0.275567	0.0746352	0.0363901	-3194.27	0.23242	0.23242	0.23242	0.23242	0.23242	0.23242	-3197.55	6.56202	Ogr14685	g12116.t1	rna-XM_044433142.1	thumpd1
rna-XM_003226706.3	0.1456	0.120698	0.190605	0.161289	0.113038	999	-2725.12	0.17691	0.17691	0.17691	0.17691	0.17691	0.17691	-2726.15	2.04307	Ogr14692	g12123.t1	rna-XM_044433668.1	LOC100564343
rna-XM_003226728.3	0.496143	0.277067	0.233913	0.000100655	7.4501	0.229859	-7369.18	0.27601	0.27601	0.27601	0.27601	0.27601	0.27601	-7374.34	10.3238	Ogr07086	g27406.t1	rna-XM_044456123.1	nsun5
rna-XM_003226729.3	0.174056	0.232892	0.208301	0.264185	0.124053	0.0001	-10036.8	0.1617	0.1617	0.1617	0.1617	0.1617	0.1617	-10047.2	20.8113	Ogr08829	g14094.t1	rna-XM_044437419.1	adgra2
rna-XM_003226767.3	0.0631233	0.0647157	0.0521721	0.0001	0.0299223	0.0801014	-4926.36	0.06527	0.06527	0.06527	0.06527	0.06527	0.06527	-4927.16	1.59319	Ogr14627	g21357.t1	rna-XM_044427053.1	LOC100560483
rna-XM_003226768.3	0.506223	0.532504	0.0819845	1.4562	163.314	0.191766	-5281.27	0.28787	0.28787	0.28787	0.28787	0.28787	0.28787	-5304.32	46.086	Ogr14626	g21358.t1	rna-XM_044426936.1	agps
rna-XM_003226800.3	0.152261	0.543615	0.0640179	0.0001	0.0223725	999	-2913.09	0.14776	0.14776	0.14776	0.14776	0.14776	0.14776	-2930.56	34.9499	Ogr01075	g20704.t1	rna-XM_044449016.1	rnf215
rna-XM_003226806.3	0.284273	0.152295	0.520314	0.130631	0.0765496	3.28813	-2888.65	0.22596	0.22596	0.22596	0.22596	0.22596	0.22596	-2893.89	10.4831	Ogr02189	g20689.t1	rna-XM_044444333.1	slc35e4
rna-XM_003226812.3	0.108688	0.111129	0.108317	0.0001	0.132552	0.156419	-16935.2	0.10773	0.10773	0.10773	0.10773	0.10773	0.10773	-16936.9	3.28681	Ogr15791	g11294.t1	rna-XM_044444308.1	pole
rna-XM_003226817.3	0.0761339	0.147465	0.245613	0.137926	0.0949279	0.0001	-5116.93	0.13983	0.13983	0.13983	0.13983	0.13983	0.13983	-5123.49	13.1217	Ogr07958	g28972.t1	rna-XM_044444251.1	slc7a4
rna-XM_003226860.3	1.11981	0.553277	0.0594067	999	1.15772	0.0001	-2210.84	0.44465	0.44465	0.44465	0.44465	0.44465	0.44465	-2220.36	19.0302	Ogr15537	g18725.t1	rna-XM_044455223.1	nrn1
rna-XM_003226868.2	0.102143	0.182518	0.0277941	67.0355	0.0001	0.0001	-4054.59	0.042	0.042	0.042	0.042	0.042	0.042	-4083.95	58.7285	Ogr05885	g31184.t1	rna-XM_044440726.1	vps33a
rna-XM_003226872.3	0.229189	0.183003	0.0001	0.0001	0.0001	427.342	-1885.48	0.0457	0.0457	0.0457	0.0457	0.0457	0.0457	-1906.62	42.2893	Ogr05879	g31177.t1	rna-XM_044440638.1	pptc7
rna-XM_003226890.3	0.470709	0.217451	0.354101	0.310265	0.208099	0.0001	-5104.64	0.27029	0.27029	0.27029	0.27029	0.27029	0.27029	-5106.12	2.96145	Ogr08710	g27752.t1	rna-XM_044429380.1	prdm8
rna-XM_003226896.3	0.205285	0.119688	0.13108	0.456896	0.14691	0.104279	-2214.73	0.12846	0.12846	0.12846	0.12846	0.12846	0.12846	-2215.62	1.78452	Ogr09932	g7767.t1	rna-XM_044421350.1	fhl3
rna-XM_003226899.2	0.440567	0.348541	0.448312	0.0001	0.0786925	0.467122	-6205.38	0.28812	0.28812	0.28812	0.28812	0.28812	0.28812	-6216.22	21.6816	Ogr09940	g7800.t1	rna-XM_044421353.1	zc3h12a
rna-XM_003226927.3	0.481399	0.206998	0.29268	999	999	0.227638	-13576.4	0.33607	0.33607	0.33607	0.33607	0.33607	0.33607	-13586.3	19.8192	Ogr16904	g1539.t1	rna-XM_044438625.1	fan1
rna-XM_003226932.3	0.238804	0.390862	0.284381	0.232181	0.153487	0.0001	-4194.77	0.24688	0.24688	0.24688	0.24688	0.24688	0.24688	-4197.65	5.77244	Ogr16899	g1547.t1	rna-XM_044438976.1	gcnt3
rna-XM_003226963.3	0.0761271	0.357975	0.258626	999	0.347632	0.0253963	-4604.18	0.23838	0.23838	0.23838	0.23838	0.23838	0.23838	-4612.36	16.3619	Ogr02093	g8349.t1	rna-XM_044456234.1	LOC100567162
rna-XM_003226967.3	0.299601	0.614397	0.176501	999	0.263569	0.114764	-4861.04	0.3078	0.3078	0.3078	0.3078	0.3078	0.3078	-4869.7	17.324	Ogr13149	g13483.t1	rna-XM_044456217.1	iqcg
rna-XM_003227028.3	0.552761	0.567156	0.342572	28.8731	0.0506828	0.0687525	-2616.72	0.27777	0.27777	0.27777	0.27777	0.27777	0.27777	-2640.06	46.6863	Ogr09687	g30933.t1	rna-XM_044427886.1	LOC100565991
rna-XM_003227050.3	0.173837	0.405368	0.245652	0.134123	0.0001	0.0001	-2976.48	0.22528	0.22528	0.22528	0.22528	0.22528	0.22528	-2986.31	19.6666	Ogr04635	g26602.t1	rna-XM_044439027.1	rlbp1
rna-XM_003227058.3	0.631496	0.266373	0.267381	999	0.460881	0.0001	-1917.28	0.26972	0.26972	0.26972	0.26972	0.26972	0.26972	-1923.5	12.4513	Ogr08349	g19232.t1	rna-XM_044434224.1	clec3a
rna-XM_003227083.3	0.598678	0.444226	0.40221	999	0.900591	0.277648	-7505.41	0.42392	0.42392	0.42392	0.42392	0.42392	0.42392	-7508.81	6.80774	Ogr12705	g9752.t1	rna-XM_044427167.1	LOC100560991
rna-XM_003227088.3	0.206998	0.218902	0.333794	0.228831	0.207667	1.38953	-2968.56	0.24648	0.24648	0.24648	0.24648	0.24648	0.24648	-2969.66	2.21843	Ogr12713	g9741.t1	rna-XM_044427168.1	gpr119
rna-XM_003227091.3	0.304222	0.248438	0.245531	0.260142	1.51652	0.0001	-6725.58	0.27158	0.27158	0.27158	0.27158	0.27158	0.27158	-6730.49	9.81649	Ogr12722	g9727.t1	rna-XM_044427551.1	utp14a
rna-XM_003227101.3	0.133277	0.188748	0.0001	0.0001	0.0001	999	-2192.38	0.08333	0.08333	0.08333	0.08333	0.08333	0.08333	-2202.16	19.5579	Ogr12343	g16343.t1	rna-XM_044449661.1	gnb3
rna-XM_003227106.2	0.163504	0.419874	0.0705574	0.104167	0.287606	1.88086	-1642.16	0.1417	0.1417	0.1417	0.1417	0.1417	0.1417	-1647.24	10.167	Ogr00481	g16338.t1	rna-XM_044449726.1	tpi1
rna-XM_003227115.3	0.495315	0.599276	0.217106	0.185761	0.105876	999	-5882.01	0.25409	0.25409	0.25409	0.25409	0.25409	0.25409	-5893.85	23.684	Ogr12341	g16344.t1	rna-XM_044449763.1	p3h3
rna-XM_003227121.3	0.0001	0.452032	0.0822091	0.0683003	999	0.0257403	-1511.66	0.182	0.182	0.182	0.182	0.182	0.182	-1528.05	32.7794	Ogr08838	g1195.t1	rna-XM_044427853.1	gins2
rna-XM_003227156.3	0.424674	0.133896	0.133466	0.0001	0.129947	999	-3968.31	0.16318	0.16318	0.16318	0.16318	0.16318	0.16318	-3977.43	18.2379	Ogr11654	g28515.t1	rna-XM_044441192.1	slc16a8
rna-XM_003227159.2	0.260931	0.275821	0.114777	0.0001	0.129536	0.151865	-2871.6	0.1718	0.1718	0.1718	0.1718	0.1718	0.1718	-2875.62	8.03067	Ogr11648	g28523.t1	rna-XM_044441057.1	sdccag3
rna-XM_003227160.3	0.116829	0.0888139	0.0391376	0.992054	0.0318746	0.0558693	-4929.15	0.05593	0.05593	0.05593	0.05593	0.05593	0.05593	-4930.37	2.44437	Ogr11646	g28524.t1	rna-XM_044441005.1	ddx17
rna-XM_003227190.3	0.639526	0.559608	0.636657	0.782784	0.119919	0.0001	-2374.03	0.36818	0.36818	0.36818	0.36818	0.36818	0.36818	-2380.73	13.4123	Ogr18999	g23234.t1	rna-XM_044427576.1	tmem215
rna-XM_003227203.2	0.219755	0.352901	0.362087	0.0001	0.271638	0.234302	-3184	0.25844	0.25844	0.25844	0.25844	0.25844	0.25844	-3187.89	7.79001	Ogr06986	g26419.t1	rna-XM_044435054.1	LOC100552356
rna-XM_003227205.3	0.0752224	0.136744	0.151968	56.4906	0.031716	0.165604	-2576.08	0.13335	0.13335	0.13335	0.13335	0.13335	0.13335	-2579.77	7.37192	Ogr06991	g26411.t1	rna-XM_044435059.1	gpr3
rna-XM_003227229.3	0.0216615	0.0127402	0.0159742	0.0001	0.0775671	999	-6743.78	0.03434	0.03434	0.03434	0.03434	0.03434	0.03434	-6757.42	27.2752	Ogr13600	g15570.t1	rna-XM_044421398.1	supt16h
rna-XM_003227245.3	0.0178766	0.209537	0.0357614	999	0.010695	0.0001	-4475.7	0.05822	0.05822	0.05822	0.05822	0.05822	0.05822	-4497.46	43.5243	Ogr07737	g11065.t1	rna-XM_044444811.1	fem1b
rna-XM_003227262.2	0.255254	0.271147	0.432782	0.275712	0.993698	1.31686	-5437.46	0.35432	0.35432	0.35432	0.35432	0.35432	0.35432	-5443.87	12.8156	Ogr03487	g9643.t1	rna-XM_044430577.1	slc46a1
rna-XM_003227263.3	0.382782	0.34292	0.640273	0.0001	0.240715	0.453225	-6709.31	0.3367	0.3367	0.3367	0.3367	0.3367	0.3367	-6719.36	20.0937	Ogr03488	g9641.t1	rna-XM_044430534.1	sarm1
rna-XM_003227265.3	0.153693	1.08047	0.185356	1.88265	1.04359	0.166496	-2462.29	0.37573	0.37573	0.37573	0.37573	0.37573	0.37573	-2477.92	31.2753	Ogr03491	g9635.t1	rna-XM_044430554.1	tmem199
rna-XM_003227272.3	0.000104413	0.103574	0.287149	0.0001	0.0460315	0.194506	-1318.83	0.12246	0.12246	0.12246	0.12246	0.12246	0.12246	-1322.07	6.49447	Ogr11244	g24393.t1	rna-XM_044429833.1	ptrh2
rna-XM_003227273.3	0.0424525	0.0308305	0.209402	0.0877795	0.079699	0.0001	-2851.98	0.07757	0.07757	0.07757	0.07757	0.07757	0.07757	-2858.95	13.9278	Ogr03479	g27885.t1	rna-XM_044430550.1	aldoc
rna-XM_003227278.2	0.289976	0.123501	0.190729	0.0001	0.104102	0.162123	-7208.92	0.16059	0.16059	0.16059	0.16059	0.16059	0.16059	-7215.07	12.2865	Ogr11242	g24396.t1	rna-XM_044430320.1	dhx40
rna-XM_003227312.3	0.645638	0.0351052	0.0475509	0.0371069	999	873.746	-3923.03	0.08852	0.08852	0.08852	0.08852	0.08852	0.08852	-3945.47	44.8795	Ogr12141	g26149.t1	rna-XM_044455744.1	npepl1
rna-XM_003227349.3	0.183331	0.0829986	0.171402	0.0001	0.214331	0.0749318	-3157.54	0.11407	0.11407	0.11407	0.11407	0.11407	0.11407	-3161.5	7.91958	Ogr12843	g18500.t1	rna-XM_044438908.1	nr2e3
rna-XM_003227368.3	0.127189	0.0753578	0.166591	0.194213	0.179502	0.104093	-650.929	0.11186	0.11186	0.11186	0.11186	0.11186	0.11186	-651.31	0.760726	Ogr09709	g4533.t1	rna-XM_044435326.1	sh3bgrl3
rna-XM_003227378.3	0.118787	0.144377	0.268664	0.0001	0.0662442	0.280636	-1426.66	0.15321	0.15321	0.15321	0.15321	0.15321	0.15321	-1428.46	3.6111	Ogr07981	g10356.t1	rna-XM_044419478.1	eva1b
rna-XM_003227383.3	1.10672	0.300539	0.645914	0.413223	0.121235	0.0001	-3450.87	0.34312	0.34312	0.34312	0.34312	0.34312	0.34312	-3455.41	9.06695	Ogr07978	g10367.t1	rna-XM_044419474.1	mycl
rna-XM_003227386.3	0.285367	0.190338	0.128184	0.0001	0.00866899	999	-2858.79	0.11447	0.11447	0.11447	0.11447	0.11447	0.11447	-2869.07	20.569	Ogr07973	g10375.t1	rna-XM_044419444.1	nt5c1a
rna-XM_003227420.3	0.0914658	0.0907354	0.188544	999	0.0795029	0.0001	-2617.42	0.1087	0.1087	0.1087	0.1087	0.1087	0.1087	-2620.58	6.32075	Ogr03784	g1626.t1	rna-XM_044437363.1	LOC100563561
rna-XM_003227425.3	0.302061	0.493312	0.120369	0.0001	0.412669	0.272396	-3297.85	0.23967	0.23967	0.23967	0.23967	0.23967	0.23967	-3307.02	18.3285	Ogr05534	g1640.t1	rna-XM_044437362.1	ankrd23
rna-XM_003227440.3	0.0411317	0.0932526	0.0271244	0.0001	0.0176238	999	-1427.01	0.03965	0.03965	0.03965	0.03965	0.03965	0.03965	-1428.4	2.77847	Ogr16785	g29021.t1	rna-XM_044427843.1	rpl13
rna-XM_003227446.3	0.582707	0.424708	0.622475	999	0.388692	0.184962	-6247.31	0.44182	0.44182	0.44182	0.44182	0.44182	0.44182	-6252.05	9.47757	Ogr16787	g29026.t1	rna-XM_044428096.1	LOC100552288
rna-XM_003227455.3	0.640804	0.405576	0.275023	999	0.296583	0.0001	-3989.7	0.34798	0.34798	0.34798	0.34798	0.34798	0.34798	-3996.82	14.2285	Ogr09696	g19807.t1	rna-XM_044435144.1	kdf1
rna-XM_003227462.3	0.485928	0.293217	0.104319	0.823883	0.176518	0.0001	-2784.73	0.16957	0.16957	0.16957	0.16957	0.16957	0.16957	-2796.32	23.1928	Ogr09697	g19809.t1	rna-XM_044435175.1	nudc
rna-XM_003227484.3	0.380167	0.0250756	0.0392386	999	0.0759526	0.00432113	-1553.66	0.07271	0.07271	0.07271	0.07271	0.07271	0.07271	-1558.51	9.69735	Ogr12835	g18525.t1	rna-XM_044450597.1	ppib
rna-XM_003227492.3	0.218018	0.154654	0.211209	0.214107	0.191823	999	-2873.3	0.216	0.216	0.216	0.216	0.216	0.216	-2874.62	2.62593	Ogr01335	g18537.t1	rna-XM_044450500.1	duoxa2
rna-XM_003227516.3	0.0298138	0.0705675	0.0473355	999	0.194794	0.0001	-3898.93	0.05711	0.05711	0.05711	0.05711	0.05711	0.05711	-3902.03	6.20258	Ogr08272	g13036.t1	rna-XM_044420912.1	mmp14
rna-XM_003227530.3	0.245813	0.211013	0.115268	0.0001	999	999	-1299.65	0.19017	0.19017	0.19017	0.19017	0.19017	0.19017	-1302.46	5.63143	Ogr01874	g7045.t1	rna-XM_044450154.1	omp
rna-XM_003227535.3	0.507503	0.399444	0.360766	0.0001	0.367395	0.717737	-3451.68	0.44359	0.44359	0.44359	0.44359	0.44359	0.44359	-3453.48	3.59458	Ogr14163	g15009.t1	rna-XM_044440065.1	LOC100557255
rna-XM_003227548.3	0.082276	0.153779	0.28788	0.0001	0.0966062	0.108928	-3531.17	0.13231	0.13231	0.13231	0.13231	0.13231	0.13231	-3541.75	21.152	Ogr05909	g920.t1	rna-XM_044435530.1	LOC100559888
rna-XM_003227561.2	0.0001	0.0001	0.0001	1.439	0.0001	0.0216559	-1511.17	0.01095	0.01095	0.01095	0.01095	0.01095	0.01095	-1513.12	3.88772	Ogr17138	g5416.t1	rna-XM_044424724.1	rpl11
rna-XM_003227576.2	0.359827	0.432047	0.252865	999	612.38	0.0586523	-2265.37	0.28073	0.28073	0.28073	0.28073	0.28073	0.28073	-2272.51	14.2819	Ogr02615	g4009.t1	rna-XM_044418911.1	LOC100565795
rna-XM_003227582.3	0.126537	0.121996	0.437323	0.0001	0.342294	999	-2189.64	0.28792	0.28792	0.28792	0.28792	0.28792	0.28792	-2192.38	5.48152	Ogr11701	g19831.t1	rna-XM_044433646.1	med9
rna-XM_003227587.3	0.622014	0.364589	0.0318755	0.0001	0.394462	999	-1851.33	0.15049	0.15049	0.15049	0.15049	0.15049	0.15049	-1877.4	52.1261	Ogr09877	g22715.t1	rna-XM_044436536.1	LOC100552358
rna-XM_003227605.3	0.0001	0.0001	0.0001	0.0001	0.0001	0.0001	-928.971	0.0001	0.0001	0.0001	0.0001	0.0001	0.0001	-928.971	0	Ogr02056	g12766.t1	rna-XM_044434642.1	polr2h
rna-XM_003227659.3	0.21285	0.497984	0.243181	0.151082	0.165235	0.0001	-2964.39	0.20942	0.20942	0.20942	0.20942	0.20942	0.20942	-2977.39	25.9936	Ogr04536	g16322.t1	rna-XM_044453279.1	pycrl
rna-XM_003227673.3	0.142645	0.25996	0.173547	0.0001	0.081496	0.176109	-7047.33	0.16919	0.16919	0.16919	0.16919	0.16919	0.16919	-7052.37	10.0808	Ogr03190	g6732.t1	rna-XM_044422252.1	cd22
rna-XM_003227689.3	0.0616527	0.130087	0.0794531	0.0578187	0.0839329	1.08785	-2472.15	0.07617	0.07617	0.07617	0.07617	0.07617	0.07617	-2473.89	3.46674	Ogr05960	g11031.t1	rna-XM_044448011.1	2022-09-01
rna-XM_003227694.3	0.288531	0.165443	0.211746	999	0.125337	0.0472108	-5808.52	0.16768	0.16768	0.16768	0.16768	0.16768	0.16768	-5814.29	11.5515	Ogr04784	g11011.t1	rna-XM_044447993.1	slc5a2
rna-XM_003227696.3	0.0557361	0.319686	0.0551855	999	0.0692473	0.0001	-7792.02	0.09662	0.09662	0.09662	0.09662	0.09662	0.09662	-7829.81	75.5768	Ogr04787	g11013.t1	rna-XM_044447985.1	rnf40
rna-XM_003227701.3	0.436646	0.499845	0.246885	999	0.343402	0.191242	-2722.46	0.37254	0.37254	0.37254	0.37254	0.37254	0.37254	-2724.7	4.4806	Ogr05959	g11032.t1	rna-XM_044448015.1	dctpp1
rna-XM_003227703.3	0.144361	0.375364	0.146605	0.213573	0.450866	0.0001	-6242.96	0.16804	0.16804	0.16804	0.16804	0.16804	0.16804	-6251.73	17.5372	Ogr05963	g11035.t1	rna-XM_044448025.1	tbc1d10b
rna-XM_003227705.3	0.335934	0.355489	0.178541	2.28818	999	0.165884	-5311.2	0.23688	0.23688	0.23688	0.23688	0.23688	0.23688	-5320.03	17.6637	Ogr05968	g11040.t1	rna-XM_044447684.1	bicdl2
rna-XM_003227710.3	0.224989	0.593597	0.0406029	0.659089	0.646681	1.83841	-3134.84	0.34048	0.34048	0.34048	0.34048	0.34048	0.34048	-3158.47	47.2659	Ogr10485	g3065.t1	rna-XM_044450480.1	nptn
rna-XM_003227720.3	0.16328	0.153483	0.190308	999	0.193365	0.0577212	-8364.52	0.15907	0.15907	0.15907	0.15907	0.15907	0.15907	-8368.54	8.05732	Ogr12663	g28957.t1	rna-XM_044433712.1	nlrc3
rna-XM_003227797.2	0.319748	0.267426	0.00938894	999	0.0587402	0.0001	-1714.98	0.0759	0.0759	0.0759	0.0759	0.0759	0.0759	-1735.62	41.2641	Ogr12738	g9706.t1	rna-XM_044427497.1	brcc3
rna-XM_003227802.3	0.399566	0.180825	0.256605	0.346201	0.223771	0.0001	-3542.65	0.24382	0.24382	0.24382	0.24382	0.24382	0.24382	-3545.55	5.78143	Ogr03360	g21820.t1	rna-XM_044427535.1	LOC100563831
rna-XM_003227820.3	0.0972247	0.758455	0.282185	0.0001	999	999	-2527.83	0.1872	0.1872	0.1872	0.1872	0.1872	0.1872	-2535.7	15.7315	Ogr05080	g28401.t1	rna-XM_044436652.1	cgrrf1
rna-XM_003227830.3	0.2329	0.327682	0.0987588	999	0.0541851	0.0001	-2054.78	0.14709	0.14709	0.14709	0.14709	0.14709	0.14709	-2060.37	11.177	Ogr16982	g24943.t1	rna-XM_044443298.1	LOC100553405
rna-XM_003227831.3	0.150973	0.101751	0.172347	0.286718	0.111483	0.0001	-2903.12	0.13126	0.13126	0.13126	0.13126	0.13126	0.13126	-2904.49	2.73821	Ogr16983	g24941.t1	rna-XM_044443331.1	LOC100553602
rna-XM_003227859.3	0.0393764	0.0517288	0.0465545	0.0001	0.0559149	0.0557696	-3398.12	0.04138	0.04138	0.04138	0.04138	0.04138	0.04138	-3398.88	1.5154	Ogr10758	g3522.t1	rna-XM_044434221.1	got2
rna-XM_003227861.3	0.129091	0.146447	0.122043	0.0001	0.0464843	999	-7007.21	0.09136	0.09136	0.09136	0.09136	0.09136	0.09136	-7014.67	14.9197	Ogr06285	g24129.t1	rna-XM_044434051.1	cog4
rna-XM_003227865.3	0.0973424	0.886267	0.470456	0.0001	0.21358	2.52005	-2165.22	0.36132	0.36132	0.36132	0.36132	0.36132	0.36132	-2176.49	22.552	Ogr03867	g20674.t1	rna-XM_044428267.1	ap5s1
rna-XM_003227866.3	0.0692342	0.112944	0.0923141	0.0485628	0.0224342	1.31552	-4781.65	0.06493	0.06493	0.06493	0.06493	0.06493	0.06493	-4787.01	10.7197	Ogr09586	g22922.t1	rna-XM_044439907.1	trim32
rna-XM_003227872.3	0.445926	0.504579	0.11674	999	999	0.000685564	-1325.48	0.36369	0.36369	0.36369	0.36369	0.36369	0.36369	-1333.26	15.5433	Ogr16004	g165.t1	rna-XM_044433827.1	LOC100562384
rna-XM_003227878.3	0.708112	0.37582	0.225452	0.837836	0.274909	0.26388	-1287.74	0.34856	0.34856	0.34856	0.34856	0.34856	0.34856	-1289.8	4.10754	Ogr16003	g166.t1	rna-XM_044431111.1	LOC100563754
rna-XM_003227886.3	0.136408	0.918673	0.612457	999	0.173414	0.0001	-2134.41	0.4354	0.4354	0.4354	0.4354	0.4354	0.4354	-2140.32	11.8252	Ogr04083	g24425.t1	rna-XM_044430401.1	fam101b
rna-XM_003227906.3	0.124321	0.414402	0.523133	0.0001	0.113026	0.384175	-2595.1	0.25874	0.25874	0.25874	0.25874	0.25874	0.25874	-2600.1	10.0129	Ogr04970	g13848.t1	rna-XM_044450305.1	pomc
rna-XM_003227910.3	0.211768	0.289598	0.2427	0.0001	0.197591	0.330132	-4904.81	0.24911	0.24911	0.24911	0.24911	0.24911	0.24911	-4905.76	1.89097	Ogr04974	g885.t1	rna-XM_044450362.1	trim35
rna-XM_003227913.3	0.065083	0.809859	0.111322	0.269647	0.475422	0.0001	-1604.18	0.26732	0.26732	0.26732	0.26732	0.26732	0.26732	-1618.41	28.4518	Ogr18151	g7960.t1	rna-XM_044450942.1	nop16
rna-XM_003227918.3	0.593593	0.659535	0.440554	1.1959	1.30737	0.0001	-977.384	0.35064	0.35064	0.35064	0.35064	0.35064	0.35064	-984.274	13.78	Ogr18150	g7961.t1	rna-XM_044450943.1	higd2a
rna-XM_003227924.3	0.0174512	0.0801765	0.0542564	2.08599	0.0917975	0.128615	-1461.8	0.0685	0.0685	0.0685	0.0685	0.0685	0.0685	-1464.89	6.18594	Ogr01305	g31201.t1	rna-XM_044440863.1	orai1
rna-XM_003227925.3	0.104381	0.379297	0.0502501	1.09638	0.0688425	0.0001	-2088.19	0.18758	0.18758	0.18758	0.18758	0.18758	0.18758	-2100.51	24.6272	Ogr01299	g31194.t1	rna-XM_044440885.1	psmd9
rna-XM_003227930.3	0.157688	0.127108	0.0913181	0.0892693	0.120806	999	-3597.62	0.11935	0.11935	0.11935	0.11935	0.11935	0.11935	-3598.29	1.34626	Ogr01300	g31195.t1	rna-XM_044440691.1	hpd
rna-XM_003227941.3	0.148351	0.902716	0.737566	0.312706	0.0558368	0.0001	-3845.16	0.29507	0.29507	0.29507	0.29507	0.29507	0.29507	-3863.64	36.9559	Ogr07596	g23889.t1	rna-XM_044443949.1	phf24
rna-XM_003227960.3	0.0943673	0.0824617	0.154931	0.107249	0.112373	0.0001	-7505.41	0.10453	0.10453	0.10453	0.10453	0.10453	0.10453	-7507.82	4.83396	Ogr12239	g3425.t1	rna-XM_044448530.1	fermt3
rna-XM_003227963.3	0.0953507	0.0244713	0.0737929	999	0.0001	0.155926	-2056.42	0.1046	0.1046	0.1046	0.1046	0.1046	0.1046	-2062.22	11.6119	Ogr12236	g3438.t1	rna-XM_044448606.1	otub1
rna-XM_003227968.3	2.26767	0.509149	0.423829	0.0001	0.521766	0.506124	-1447.05	0.4818	0.4818	0.4818	0.4818	0.4818	0.4818	-1449.78	5.46928	Ogr14167	g4921.t1	rna-XM_044439775.1	slc31a2
rna-XM_003227969.3	0.296971	0.268302	0.202115	0.142688	0.357594	1.85266	-6786.53	0.20967	0.20967	0.20967	0.20967	0.20967	0.20967	-6793.09	13.1273	Ogr14168	g4920.t1	rna-XM_044439769.1	fam129b
rna-XM_003228033.3	0.195142	0.194684	0.184396	0.0001	999	0.229674	-2782.04	0.19904	0.19904	0.19904	0.19904	0.19904	0.19904	-2783.31	2.54473	Ogr15403	g1232.t1	rna-XM_044445359.1	dffa
rna-XM_003228044.3	0.0001	0.0001	0.0001	0.0001	0.0001	0.0001	-944.762	0.0001	0.0001	0.0001	0.0001	0.0001	0.0001	-944.762	0	Ogr11100	g17938.t1	rna-XM_044435569.1	snrpd2
rna-XM_003228045.3	0.169934	0.353414	0.0545423	999	0.192492	0.0001	-5314.73	0.12136	0.12136	0.12136	0.12136	0.12136	0.12136	-5345.41	61.3474	Ogr11104	g17932.t1	rna-XM_044435413.1	LOC100564151
rna-XM_003228052.3	1.11602	0.170727	0.768562	999	0.922959	0.0001	-4514.68	0.46674	0.46674	0.46674	0.46674	0.46674	0.46674	-4536.36	43.3519	Ogr11107	g17924.t1	rna-XM_044435536.1	ptgir
rna-XM_003228054.3	0.0001	0.0574699	0.0001	0.0001	0.0001	0.0001	-675.413	0.01055	0.01055	0.01055	0.01055	0.01055	0.01055	-678.644	6.4631	Ogr00236	g22484.t1	rna-XM_044419594.1	lsm2
rna-XM_003228069.3	0.203718	0.373984	0.029502	0.0221996	0.535036	0.99986	-2354.93	0.13066	0.13066	0.13066	0.13066	0.13066	0.13066	-2385.06	60.2571	Ogr07875	g29759.t1	rna-XM_044455327.1	rprd1b
rna-XM_003228089.3	0.346385	0.190192	0.160035	0.0001	999	0.0576863	-5371.15	0.13616	0.13616	0.13616	0.13616	0.13616	0.13616	-5382.35	22.3988	Ogr11406	g3722.t1	rna-XM_044438938.1	mns1
rna-XM_003228097.3	0.291881	0.193334	0.719999	0.0001	0.167257	1.89009	-1847.62	0.32707	0.32707	0.32707	0.32707	0.32707	0.32707	-1850.7	6.1562	Ogr02717	g15969.t1	rna-XM_044428431.1	LOC100559162
rna-XM_003228160.2	0.183035	0.0216672	0.0605362	999	0.250385	0.00195586	-2899.47	0.05546	0.05546	0.05546	0.05546	0.05546	0.05546	-2908.96	18.978	Ogr01157	g30808.t1	rna-XM_044433492.1	wipi2
rna-XM_003228171.3	0.168863	0.0505827	0.133284	0.0379218	0.0001	0.150748	-3670.6	0.07012	0.07012	0.07012	0.07012	0.07012	0.07012	-3691.62	42.0369	Ogr05631	g8862.t1	rna-XM_044433340.1	tekt5
rna-XM_003228221.2	0.0686336	0.0388567	0.0498747	0.0001	0.233242	999	-2499.6	0.05799	0.05799	0.05799	0.05799	0.05799	0.05799	-2500.99	2.77038	Ogr05976	g28440.t1	rna-XM_044448018.1	doc2a
rna-XM_003228225.3	0.114019	0.0999981	0.0618756	0.64385	0.0001	0.0378428	-2301.93	0.05768	0.05768	0.05768	0.05768	0.05768	0.05768	-2305	6.1371	Ogr01097	g18262.t1	rna-XM_044417340.1	polb
rna-XM_003228229.3	0.0001	0.0185344	0.0001	5.92906	0.0001	0.0001	-4477.63	0.00097	0.00097	0.00097	0.00097	0.00097	0.00097	-4480.4	5.55055	Ogr00669	g28895.t1	rna-XM_044417462.1	actg2
rna-XM_003228231.2	0.341435	0.327723	1.06161	0.527418	0.325668	0.145786	-1848.95	0.41013	0.41013	0.41013	0.41013	0.41013	0.41013	-1855.73	13.569	Ogr04133	g22407.t1	rna-XM_044417359.1	LOC100553876
rna-XM_003228242.3	0.0783776	0.338432	0.0906266	0.11434	0.0946846	0.0001	-4611.2	0.14073	0.14073	0.14073	0.14073	0.14073	0.14073	-4625.39	28.3764	Ogr02402	g822.t1	rna-XM_044421256.1	ddost
rna-XM_003228252.3	0.064521	0.211552	0.0253797	0.0001	0.0203565	999	-3097.57	0.06259	0.06259	0.06259	0.06259	0.06259	0.06259	-3113.67	32.182	Ogr07984	g10351.t1	rna-XM_044419458.1	stk40
rna-XM_003228255.3	0.228632	0.302038	0.238534	0.0001	0.872518	999	-1767.12	0.20827	0.20827	0.20827	0.20827	0.20827	0.20827	-1770.17	6.10164	Ogr14223	g16877.t1	rna-XM_044419175.1	clec3b
rna-XM_003228256.3	0.268491	0.523071	0.217613	0.0001	58.1503	0.538664	-2790.65	0.32953	0.32953	0.32953	0.32953	0.32953	0.32953	-2793.93	6.55757	Ogr14225	g16880.t1	rna-XM_044419140.1	tmem158
rna-XM_003228277.3	0.584391	0.399988	0.155631	1.84227	0.0819869	0.171193	-2707.63	0.24129	0.24129	0.24129	0.24129	0.24129	0.24129	-2715.08	14.8904	Ogr05799	g22960.t1	rna-XM_044455509.1	rrp7a
rna-XM_003228298.3	0.228643	0.116014	0.164471	0.0001	0.274809	0.105958	-7369.18	0.13032	0.13032	0.13032	0.13032	0.13032	0.13032	-7380.02	21.6836	Ogr07410	g5574.t1	rna-XM_044433483.1	smcr8
rna-XM_003228305.3	0.885305	0.174622	0.12799	0.0001	0.0001	999	-2514.76	0.11622	0.11622	0.11622	0.11622	0.11622	0.11622	-2520.11	10.6875	Ogr07418	g5565.t1	rna-XM_044433168.1	grap
rna-XM_003228343.3	0.0157152	0.0973777	0.0981464	0.0001	0.00879373	999	-4075.27	0.06486	0.06486	0.06486	0.06486	0.06486	0.06486	-4083.53	16.5184	Ogr02078	g24804.t1	rna-XM_044439781.1	nelfb
rna-XM_003228359.2	0.372995	0.652973	0.214849	0.339172	0.0001	0.0001	-2313.63	0.31237	0.31237	0.31237	0.31237	0.31237	0.31237	-2322.93	18.6057	Ogr17935	g27071.t1	rna-XM_044441748.1	olig1
rna-XM_003228371.3	0.0263396	0.407064	0.02937	0.0001	0.0001	999	-2422.93	0.07515	0.07515	0.07515	0.07515	0.07515	0.07515	-2453	60.1448	Ogr04258	g17872.t1	rna-XM_044435483.1	LOC100566712
rna-XM_003228378.3	0.0001	0.23491	0.323792	1.70352	0.0001	0.13517	-4437.61	0.16732	0.16732	0.16732	0.16732	0.16732	0.16732	-4454.21	33.1894	Ogr04255	g17867.t1	rna-XM_044435443.1	timm50
rna-XM_003228379.3	0.38561	0.323069	0.334656	0.0001	0.105869	0.271392	-6155.41	0.25531	0.25531	0.25531	0.25531	0.25531	0.25531	-6157.75	4.6813	Ogr04252	g17861.t1	rna-XM_044435482.1	LOC100568272
rna-XM_003228387.2	0.0406624	0.2518	0.258568	0.0001	0.0001	999	-6115.73	0.11121	0.11121	0.11121	0.11121	0.11121	0.11121	-6147.64	63.827	Ogr01143	g23317.t1	rna-XM_044422633.1	dcaf8
rna-XM_003228402.3	0.321244	0.271198	0.17475	999	0.443725	0.13775	-1899.02	0.22855	0.22855	0.22855	0.22855	0.22855	0.22855	-1900.55	3.06171	Ogr01503	g23334.t1	rna-XM_044422649.1	mrpl24
rna-XM_003228410.3	0.0887193	0.106256	0.163275	999	0.122058	0.131981	-3372.61	0.16229	0.16229	0.16229	0.16229	0.16229	0.16229	-3378.02	10.8322	Ogr01509	g23349.t1	rna-XM_044422654.1	LOC100557593
rna-XM_003228421.3	0.0416393	0.532672	0.0519193	999	0.0185602	0.0001	-1621.53	0.14897	0.14897	0.14897	0.14897	0.14897	0.14897	-1645.6	48.1467	Ogr16821	g29093.t1	rna-XM_044427798.1	nip7
rna-XM_003228431.3	0.212527	0.564464	0.0487863	0.0569278	0.132675	0.23907	-4774.21	0.17497	0.17497	0.17497	0.17497	0.17497	0.17497	-4808.15	67.8714	Ogr16830	g7241.t1	rna-XM_044427872.1	psmd7
rna-XM_003228449.3	1.10757	0.423801	0.0349194	0.0001	0.558622	0.0614917	-1920.85	0.19731	0.19731	0.19731	0.19731	0.19731	0.19731	-1950.92	60.1413	Ogr12429	g23552.t1	rna-XM_044433130.1	tmem204
rna-XM_003228469.3	0.113596	0.817321	0.215638	0.0001	0.0874899	0.2379	-6569.4	0.18331	0.18331	0.18331	0.18331	0.18331	0.18331	-6582.07	25.3477	Ogr00596	g10105.t1	rna-XM_044430532.1	smo
rna-XM_003228504.3	0.159129	0.140395	0.0821385	0.0001	0.208252	0.26634	-1855.76	0.15439	0.15439	0.15439	0.15439	0.15439	0.15439	-1857.27	3.02563	Ogr09888	g26476.t1	rna-XM_044441446.1	rab39a
rna-XM_003228506.3	0.157827	0.27367	0.208587	0.0001	0.147151	0.640698	-1831.38	0.25119	0.25119	0.25119	0.25119	0.25119	0.25119	-1833.46	4.17241	Ogr10652	g1331.t1	rna-XM_044417315.1	sat2
rna-XM_003228508.3	0.433997	0.0913637	0.175444	0.0001	0.063414	0.285868	-4381.72	0.14829	0.14829	0.14829	0.14829	0.14829	0.14829	-4406.43	49.4112	Ogr10644	g1343.t1	rna-XM_044417233.1	grk1
rna-XM_003228544.2	0.147373	0.82022	0.351739	0.335257	999	0.0001	-2564.86	0.2586	0.2586	0.2586	0.2586	0.2586	0.2586	-2573.97	18.228	Ogr07635	g4403.t1	rna-XM_044449324.1	scnm1
rna-XM_003228545.3	0.128762	0.127931	0.156963	0.116796	0.141652	0.0001	-1330.64	0.1085	0.1085	0.1085	0.1085	0.1085	0.1085	-1332.21	3.14798	Ogr07637	g4406.t1	rna-XM_044449175.1	tnfaip8l2
rna-XM_003228549.3	0.157244	0.0880248	0.231475	2.10373	0.0001	0.227444	-1945.77	0.17105	0.17105	0.17105	0.17105	0.17105	0.17105	-1948.98	6.42018	Ogr07636	g4404.t1	rna-XM_044449134.1	lysmd1
rna-XM_003228557.3	0.194747	0.472861	0.164683	0.0878029	0.0799943	930.697	-4430.24	0.19669	0.19669	0.19669	0.19669	0.19669	0.19669	-4443.76	27.0543	Ogr16766	g1151.t1	rna-XM_044428086.1	mvd
rna-XM_003228564.3	0.273036	0.269449	0.169904	0.158659	0.0714247	0.629006	-4992.51	0.18387	0.18387	0.18387	0.18387	0.18387	0.18387	-4999.35	13.6821	Ogr01384	g14812.t1	rna-XM_044448720.1	LOC100557133
rna-XM_003228582.3	0.0239905	0.194026	0.0058489	0.0001	0.0001	999	-1782.17	0.01965	0.01965	0.01965	0.01965	0.01965	0.01965	-1795.56	26.7773	Ogr00474	g27681.t1	rna-XM_044434302.1	polr2c
rna-XM_003228611.3	0.479161	0.334336	0.303169	0.135284	0.130538	0.0001	-3140.19	0.21698	0.21698	0.21698	0.21698	0.21698	0.21698	-3152.86	25.3396	Ogr08255	g13074.t1	rna-XM_044420986.1	ngdn
rna-XM_003228618.3	0.101981	0.189621	0.0845357	0.0001	0.0424759	0.100584	-3327.74	0.09643	0.09643	0.09643	0.09643	0.09643	0.09643	-3332.53	9.58159	Ogr08261	g13065.t1	rna-XM_044420899.1	ppp1r3e
rna-XM_003228630.2	0.206983	0.0799081	0.17234	0.0598351	0.102005	999	-1497.67	0.12619	0.12619	0.12619	0.12619	0.12619	0.12619	-1499.1	2.87296	Ogr00212	g25277.t1	rna-XM_044452684.1	rab9b
rna-XM_003228635.3	0.456278	0.1311	0.409122	0.277297	0.0526759	999	-2792.4	0.26742	0.26742	0.26742	0.26742	0.26742	0.26742	-2798.12	11.4525	Ogr13787	g25282.t1	rna-XM_044452709.1	slc25a53
rna-XM_003228653.3	0.513394	0.409033	0.842645	0.531395	0.144335	0.0001	-4565.52	0.45558	0.45558	0.45558	0.45558	0.45558	0.45558	-4569.03	7.02606	Ogr05152	g12026.t1	rna-XM_044433641.1	LOC100560010
rna-XM_003228655.3	0.245878	0.309173	0.314236	999	0.125386	0.012073	-3737.64	0.21655	0.21655	0.21655	0.21655	0.21655	0.21655	-3741.36	7.43159	Ogr05150	g12017.t1	rna-XM_044433395.1	LOC100560406
rna-XM_003228656.2	0.132747	0.443491	0.277441	0.0001	0.219957	0.180304	-2997.09	0.20628	0.20628	0.20628	0.20628	0.20628	0.20628	-3006.02	17.8578	Ogr05149	g12015.t1	rna-XM_044433394.1	eci1
rna-XM_003228660.3	0.143891	0.217017	0.307353	1.19757	0.0863331	0.17575	-4060.51	0.17587	0.17587	0.17587	0.17587	0.17587	0.17587	-4064.46	7.89508	Ogr05140	g11995.t1	rna-XM_044433273.1	LOC100561397
rna-XM_003228693.3	0.0001	0.0683273	0.0635295	0.0001	0.0001	999	-1929.98	0.04475	0.04475	0.04475	0.04475	0.04475	0.04475	-1935.02	10.0673	Ogr15415	g267.t1	rna-XM_044445490.1	spsb1
rna-XM_003228695.3	0.0488774	0.121778	0.0694591	0.0001	0.104093	0.145484	-3756.71	0.08091	0.08091	0.08091	0.08091	0.08091	0.08091	-3758.41	3.40108	Ogr08393	g22049.t1	rna-XM_044445253.1	ccnl2
rna-XM_003228710.3	0.423495	0.081595	0.0232216	999	0.00659483	0.0001	-3600.04	0.13275	0.13275	0.13275	0.13275	0.13275	0.13275	-3645.26	90.4399	Ogr04750	g10450.t2	rna-XM_044425186.1	eif3i
rna-XM_003228713.3	0.186002	0.0320615	0.440413	0.0001	0.0001	999	-1968.53	0.11119	0.11119	0.11119	0.11119	0.11119	0.11119	-1991.59	46.1276	Ogr05991	g10440.t1	rna-XM_044424952.1	tssk3
rna-XM_003228720.3	0.100062	0.183211	0.697559	0.0001	0.112756	999	-1612.48	0.23901	0.23901	0.23901	0.23901	0.23901	0.23901	-1619.91	14.861	Ogr04748	g10452.t1	rna-XM_044424978.1	fam167b
rna-XM_003228732.3	0.159921	0.0311162	0.0580141	1.85657	0.0001	0.121159	-2695.42	0.08341	0.08341	0.08341	0.08341	0.08341	0.08341	-2700.26	9.68595	Ogr07678	g10120.t1	rna-XM_044429216.1	klhdc10
rna-XM_003228770.3	0.176266	0.399941	0.346145	0.224085	0.333117	0.0001	-6359.83	0.2603	0.2603	0.2603	0.2603	0.2603	0.2603	-6366.92	14.1855	Ogr03066	g21694.t1	rna-XM_044450617.1	LOC100566907
rna-XM_003228797.3	0.373021	0.270323	0.389756	0.0001	0.103736	0.864886	-3203.69	0.28683	0.28683	0.28683	0.28683	0.28683	0.28683	-3206.46	5.53738	Ogr02356	g18674.t1	rna-XM_044433655.1	LOC100556613
rna-XM_003228801.3	1.42448	0.0860978	0.0572728	0.0001007	0.268092	811.187	-2634.51	0.13612	0.13612	0.13612	0.13612	0.13612	0.13612	-2656.39	43.754	Ogr02362	g15780.t1	rna-XM_044433773.1	pdap1
rna-XM_003228804.2	0.0001	0.42605	0.0001	999	0.0001	0.0001	-2082.95	0.087	0.087	0.087	0.087	0.087	0.087	-2118.07	70.2472	Ogr02365	g15781.t1	rna-XM_044433443.1	cpsf4
rna-XM_003228819.3	0.15916	0.460391	0.170837	0.0001	0.265445	0.270691	-10316	0.20048	0.20048	0.20048	0.20048	0.20048	0.20048	-10327.7	23.3723	Ogr16268	g5830.t1	rna-XM_044430077.1	nos2
rna-XM_003228833.3	0.11705	0.0785924	0.161133	999	999	0.0001	-2230.61	0.09783	0.09783	0.09783	0.09783	0.09783	0.09783	-2237.03	12.843	Ogr07074	g27437.t1	rna-XM_044456138.1	wbscr22
rna-XM_003228866.3	0.290312	999	0.48295	0.259804	0.226299	686.375	-6973.48	0.39517	0.39517	0.39517	0.39517	0.39517	0.39517	-6975.97	4.98104	Ogr11127	g17268.t1	rna-XM_044434953.1	themis2
rna-XM_003228879.3	0.502444	0.0694611	0.137804	0.0001	0.365587	0.508416	-5444.87	0.19955	0.19955	0.19955	0.19955	0.19955	0.19955	-5460.4	31.075	Ogr12699	g18936.t1	rna-XM_044438544.1	hdc
rna-XM_003228917.3	0.177862	0.226166	0.171263	999	0.29177	0.0618074	-5230.62	0.16149	0.16149	0.16149	0.16149	0.16149	0.16149	-5235.27	9.29571	Ogr12018	g6087.t1	rna-XM_044452752.1	slc7a3
rna-XM_003228934.3	0.239001	0.41522	0.407171	0.427403	0.434571	0.000109128	-7779.77	0.37149	0.37149	0.37149	0.37149	0.37149	0.37149	-7781.17	2.79472	Ogr08397	g13565.t1	rna-XM_044445283.1	LOC100553279
rna-XM_003228935.3	0.326023	0.386398	0.508252	999	0.412572	0.219032	-3462.53	0.37823	0.37823	0.37823	0.37823	0.37823	0.37823	-3464.53	3.98616	Ogr08400	g13560.t1	rna-XM_044445536.1	LOC100553477
rna-XM_003228992.3	0.0608661	0.149375	0.042938	999	0.457772	0.0501642	-3358.82	0.10107	0.10107	0.10107	0.10107	0.10107	0.10107	-3368.29	18.9416	Ogr12132	g6478.t1	rna-XM_044455657.1	tubb1
rna-XM_003229006.2	0.102064	0.409532	0.124148	295.44	0.174587	0.0683045	-6097.24	0.16391	0.16391	0.16391	0.16391	0.16391	0.16391	-6110.4	26.303	Ogr04064	g18600.t1	rna-XM_044433926.1	gpi
rna-XM_003229013.3	0.0852391	0.123287	0.076736	0.137673	999	0.0001	-3576.86	0.09425	0.09425	0.09425	0.09425	0.09425	0.09425	-3582.06	10.388	Ogr08264	g13061.t1	rna-XM_044420925.1	slc7a8
rna-XM_003229016.3	0.0757407	0.181771	0.133802	0.0001	0.441496	999	-1812.6	0.11825	0.11825	0.11825	0.11825	0.11825	0.11825	-1815.01	4.81159	Ogr08265	g13060.t1	rna-XM_044420895.1	cebpe
rna-XM_003229018.3	0.0704586	0.121658	0.105508	0.0619533	0.103408	0.0001	-9894.8	0.08502	0.08502	0.08502	0.08502	0.08502	0.08502	-9899.55	9.50899	Ogr08268	g13054.t1	rna-XM_044420885.1	cdh24
rna-XM_003229028.2	1.54186	0.528066	0.318975	999	437.967	0.287239	-4604.73	0.57878	0.57878	0.57878	0.57878	0.57878	0.57878	-4614.35	19.2368	Ogr13049	g26069.t1	rna-XM_044449068.1	mcl1
rna-XM_003229033.2	0.528008	1.664	1.07984	0.0001	0.296948	999	-1631.41	0.50436	0.50436	0.50436	0.50436	0.50436	0.50436	-1637.29	11.7475	Ogr03314	g22813.t1	rna-XM_044448392.1	apoa2
rna-XM_003229034.2	0.0001	0.033474	0.0129649	0.0001	0.0527224	999	-1092.88	0.03133	0.03133	0.03133	0.03133	0.03133	0.03133	-1094.95	4.13284	Ogr03315	g22814.t1	rna-XM_044448823.1	ufc1
rna-XM_003229043.3	0.0828972	0.267847	0.149478	0.150107	0.148169	2.15769	-1599.52	0.15299	0.15299	0.15299	0.15299	0.15299	0.15299	-1600.77	2.49262	Ogr06884	g13178.t1	rna-XM_044417247.1	LOC100560490
rna-XM_003229046.3	0.0320223	0.18176	0.134415	999	0.0001	0.0001	-1263.81	0.09122	0.09122	0.09122	0.09122	0.09122	0.09122	-1266.91	6.20872	Ogr06883	g13179.t1	rna-XM_044417314.1	naa38
rna-XM_003229059.3	0.189153	0.333645	0.264892	999	1.01253	0.0362352	-4348.38	0.2246	0.2246	0.2246	0.2246	0.2246	0.2246	-4360.07	23.3773	Ogr01560	g17093.t1	rna-XM_044453255.1	LOC100564554
rna-XM_003229060.2	0.101089	0.4707	0.54302	999	0.105272	0.215296	-2358.43	0.29665	0.29665	0.29665	0.29665	0.29665	0.29665	-2368.44	20.0227	Ogr04663	g18628.t1	rna-XM_044419538.1	lrrc61
rna-XM_003229064.2	0.0955439	0.0001	0.0001	0.0001	0.0001	3.04176	-823.548	0.00754	0.00754	0.00754	0.00754	0.00754	0.00754	-827.6	8.10523	Ogr02316	g18201.t2	rna-XM_044418579.1	anapc15
rna-XM_003229067.3	0.0429335	0.60529	0.237284	0.0001	0.0492474	0.246976	-2240.51	0.19009	0.19009	0.19009	0.19009	0.19009	0.19009	-2263.08	45.14	Ogr02315	g18200.t1	rna-XM_044418630.1	LOC100566065
rna-XM_003229092.3	0.0313586	0.0399196	0.0001	1.18494	0.00966046	0.0084068	-7149.62	0.01338	0.01338	0.01338	0.01338	0.01338	0.01338	-7159.66	20.082	Ogr07600	g23898.t1	rna-XM_044443933.1	vcp
rna-XM_003229108.3	0.305181	0.324444	0.192376	0.15448	0.209363	0.0001	-11691.2	0.19613	0.19613	0.19613	0.19613	0.19613	0.19613	-11708.6	34.83	Ogr16498	g9007.t1	rna-XM_044436786.1	rrp12
rna-XM_003229116.3	0.262177	0.327695	0.294342	0.258522	1.47704	999	-3508.03	0.31881	0.31881	0.31881	0.31881	0.31881	0.31881	-3508.86	1.67328	Ogr08009	g25369.t1	rna-XM_044433804.1	LOC100560688
rna-XM_003229132.3	0.114784	0.486108	0.13501	999	0.370889	0.0001	-2965.08	0.20067	0.20067	0.20067	0.20067	0.20067	0.20067	-2972.09	14.003	Ogr07674	g16166.t1	rna-XM_044429049.1	cep41
rna-XM_003229133.3	0.164426	0.371072	0.135424	0.13493	0.283684	267.36	-3630.98	0.17871	0.17871	0.17871	0.17871	0.17871	0.17871	-3636.2	10.4382	Ogr07675	g16165.t1	rna-XM_044449396.1	LOC100564029
rna-XM_003229155.1	0.079207	0.244011	0.245255	0.0001	0.58247	0.186788	-2380.73	0.16191	0.16191	0.16191	0.16191	0.16191	0.16191	-2385.29	9.12267	Ogr06866	g21830.t1	rna-XM_044427177.1	LOC100551970
rna-XM_003229210.3	0.289545	0.10411	0.133195	0.0001	0.0421395	999	-2345.79	0.09023	0.09023	0.09023	0.09023	0.09023	0.09023	-2353	14.4266	Ogr13810	g16686.t1	rna-XM_044427215.1	c1galt1c1
rna-XM_003229214.3	0.525338	0.324182	0.707872	0.0001	0.0194817	0.364831	-4265.01	0.27908	0.27908	0.27908	0.27908	0.27908	0.27908	-4271.83	13.6491	Ogr08311	g19705.t1	rna-XM_044434325.1	mlkl
rna-XM_003229220.3	0.291096	0.0001	0.0915484	999	0.0798563	0.0001	-1351.99	0.08706	0.08706	0.08706	0.08706	0.08706	0.08706	-1361.14	18.2963	Ogr17127	g5402.t1	rna-XM_044425102.1	psmb2
rna-XM_003229222.3	0.682209	0.125418	0.270594	999	0.378495	0.137396	-2746.96	0.24261	0.24261	0.24261	0.24261	0.24261	0.24261	-2750.61	7.28459	Ogr17125	g13832.t1	rna-XM_044425277.1	LOC100567229
rna-XM_003229241.3	0.0102503	0.149585	0.0168711	2.48067	0.0148021	0.0307182	-2490.45	0.0415	0.0415	0.0415	0.0415	0.0415	0.0415	-2500.08	19.2462	Ogr11606	g10528.t1	rna-XM_044425243.1	wnt9a
rna-XM_003229242.3	0.468349	0.111911	0.13974	0.0001	0.0001	999	-1802.24	0.14504	0.14504	0.14504	0.14504	0.14504	0.14504	-1804.69	4.90598	Ogr16728	g4632.t1	rna-XM_044447170.1	rsph9
rna-XM_003229265.3	0.395816	0.481379	0.273625	0.241289	0.0001	999	-1537.6	0.34215	0.34215	0.34215	0.34215	0.34215	0.34215	-1539.34	3.48132	Ogr05096	g1879.t1	rna-XM_044444069.1	mrpl17
rna-XM_003229289.2	0.096917	0.208644	0.20787	0.124213	0.058565	0.369957	-1599.05	0.16546	0.16546	0.16546	0.16546	0.16546	0.16546	-1600.93	3.75067	Ogr16806	g29060.t1	rna-XM_044427845.1	dbndd1
rna-XM_003229297.3	0.522073	0.340232	0.851225	0.0001	0.197046	0.459877	-6533.54	0.36946	0.36946	0.36946	0.36946	0.36946	0.36946	-6540.01	12.9382	Ogr01649	g16909.t1	rna-XM_044435031.1	LOC100566266
rna-XM_003229319.1	0.135028	0.264576	0.253544	0.349722	0.178595	0.0001	-2774.25	0.22499	0.22499	0.22499	0.22499	0.22499	0.22499	-2775.34	2.17757	Ogr02643	g24769.t1	rna-XM_044417572.1	LOC100554263
rna-XM_003229329.3	0.411897	0.279623	0.238295	0.27665	0.958172	0.148088	-9286.22	0.29581	0.29581	0.29581	0.29581	0.29581	0.29581	-9289.48	6.52624	Ogr13166	g1835.t1	rna-XM_044445320.1	ttc34
rna-XM_003229344.3	0.190462	0.279255	0.147943	0.176714	0.174411	0.0001	-3351.79	0.17407	0.17407	0.17407	0.17407	0.17407	0.17407	-3354.1	4.62432	Ogr11080	g10247.t1	rna-XM_044435174.1	nfkbib
rna-XM_003229347.2	0.306114	0.22946	0.202591	0.20191	0.36435	4.97838	-5239.95	0.22832	0.22832	0.22832	0.22832	0.22832	0.22832	-5241.25	2.59017	Ogr07880	g29769.t1	rna-XM_044455635.1	cdk5rap1
rna-XM_003229375.3	0.36562	0.142637	0.116447	999	644.442	0.109266	-8593.64	0.17437	0.17437	0.17437	0.17437	0.17437	0.17437	-8603.33	19.3774	Ogr03850	g21639.t1	rna-XM_044438548.1	tmc3
rna-XM_003229401.3	0.17474	0.903956	0.256849	0.159572	0.0319159	4.0433	-7917.5	0.24024	0.24024	0.24024	0.24024	0.24024	0.24024	-7959.05	83.0892	Ogr04887	g567.t1	rna-XM_044422535.1	LOC100555108
rna-XM_003229411.3	0.0661733	0.0864101	0.110221	0.0001	0.0184931	0.427656	-3588.45	0.09207	0.09207	0.09207	0.09207	0.09207	0.09207	-3599.53	22.1609	Ogr14378	g8701.t1	rna-XM_044440722.1	ficd
rna-XM_003229413.3	0.231802	0.38283	0.532046	1.0248	999	0.0001	-1561.36	0.34022	0.34022	0.34022	0.34022	0.34022	0.34022	-1563.92	5.12392	Ogr16815	g29078.t1	rna-XM_044427619.1	chtf8
rna-XM_003229420.1	0.151796	0.281911	0.927396	0.0001	0.142636	0.687869	-4313.59	0.32172	0.32172	0.32172	0.32172	0.32172	0.32172	-4330.38	33.5764	Ogr03334	g26037.t1	rna-XM_044430892.1	ak8
rna-XM_003229429.3	0.155206	0.21671	0.248412	0.0001	999	0.490155	-1115.36	0.24787	0.24787	0.24787	0.24787	0.24787	0.24787	-1116.54	2.3414	Ogr12261	g22781.t1	rna-XM_044448828.1	LOC100561402
rna-XM_003229456.2	0.116569	0.618665	0.293618	1.72273	0.187815	0.218103	-2477.74	0.30933	0.30933	0.30933	0.30933	0.30933	0.30933	-2483.22	10.9543	Ogr06203	g10339.t1	rna-XM_044417307.1	ufsp1
rna-XM_003229463.3	0.186543	0.0422527	0.0512713	0.0001	999	999	-11257.9	0.06027	0.06027	0.06027	0.06027	0.06027	0.06027	-11274.5	33.1932	Ogr13423	g30169.t1	rna-XM_044444823.1	iqgap1
rna-XM_003229473.3	0.332622	0.399217	0.178351	0.0001	0.142371	0.261221	-5414.61	0.20044	0.20044	0.20044	0.20044	0.20044	0.20044	-5424.81	20.3987	Ogr14812	g17782.t1	rna-XM_044444238.1	ggt1
rna-XM_003229477.3	0.297524	0.517185	0.60094	1.42611	0.15832	0.394386	-4307.53	0.36457	0.36457	0.36457	0.36457	0.36457	0.36457	-4311.99	8.91042	Ogr14818	g17767.t1	rna-XM_044444177.1	adora2a
rna-XM_003229479.3	0.571673	0.329511	0.315993	0.0933412	0.212756	0.242239	-5369.62	0.26879	0.26879	0.26879	0.26879	0.26879	0.26879	-5381.03	22.8289	Ogr14809	g17786.t1	rna-XM_044444207.1	ggt5
rna-XM_003229484.3	0.22737	0.214186	0.144646	0.0001	1.41997	0.165397	-1660.4	0.1675	0.1675	0.1675	0.1675	0.1675	0.1675	-1661.27	1.73436	Ogr16772	g14314.t1	rna-XM_044427895.1	aprt
rna-XM_003229499.2	0.0958056	0.551617	0.234843	0.0001	0.339976	0.489301	-7931.53	0.30031	0.30031	0.30031	0.30031	0.30031	0.30031	-7943.15	23.2322	Ogr02377	g14567.t1	rna-XM_044450307.1	drc1
rna-XM_003229514.3	0.0196312	0.0760059	0.0548626	0.0630552	0.0652659	6.22428	-2129.8	0.05531	0.05531	0.05531	0.05531	0.05531	0.05531	-2130.55	1.4951	Ogr08198	g27174.t1	rna-XM_044448553.1	rbm4b
rna-XM_003229547.3	0.133977	0.165913	0.27172	0.0378649	0.0433672	999	-2555.3	0.1798	0.1798	0.1798	0.1798	0.1798	0.1798	-2558.3	6.00684	Ogr11711	g5595.t1	rna-XM_044433824.1	atpaf2
rna-XM_003229552.3	1.36109	0.277035	0.0636875	0.0001	6.34079	999	-1841.3	0.45289	0.45289	0.45289	0.45289	0.45289	0.45289	-1881.77	80.9326	Ogr13611	g15552.t1	rna-XM_044426221.1	dad1
rna-XM_003229556.3	0.181713	0.0916964	0.292222	1.90469	0.144076	0.22321	-3777.06	0.205	0.205	0.205	0.205	0.205	0.205	-3781.41	8.71662	Ogr02223	g23261.t1	rna-XM_044449058.1	LOC100556479
rna-XM_003229558.2	0.2488	0.364131	0.466896	0.457923	0.135271	0.0001	-4531.4	0.32307	0.32307	0.32307	0.32307	0.32307	0.32307	-4538.32	13.8558	Ogr04247	g14541.t1	rna-XM_044450368.1	clu
rna-XM_003229570.3	0.0520904	0.0884272	0.0696952	0.282281	0.0542302	0.000444045	-5333.75	0.06017	0.06017	0.06017	0.06017	0.06017	0.06017	-5336.84	6.18609	Ogr00707	g14799.t1	rna-XM_044448818.1	capn1
rna-XM_003229576.2	0.150499	0.0135196	0.151577	999	999	0.0001	-1521.74	0.0633	0.0633	0.0633	0.0633	0.0633	0.0633	-1530.96	18.4293	Ogr07146	g12195.t1	rna-XM_044453217.1	tmem8c
rna-XM_003229577.3	0.10144	0.364819	0.065652	0.0001	999	999	-1494.78	0.18833	0.18833	0.18833	0.18833	0.18833	0.18833	-1502.36	15.1571	Ogr07148	g12200.t1	rna-XM_044453148.1	fam163b
rna-XM_003229583.3	0.0225361	0.0121449	0.0116668	0.0119571	999	999	-1145.11	0.03977	0.03977	0.03977	0.03977	0.03977	0.03977	-1149.17	8.1226	Ogr13944	g11602.t1	rna-XM_044453097.1	rpl12
rna-XM_003229588.3	0.414023	0.039669	0.160399	0.0001	0.0728514	0.22394	-2819.32	0.15852	0.15852	0.15852	0.15852	0.15852	0.15852	-2827.84	17.043	Ogr01711	g24778.t1	rna-XM_044427393.1	LOC100563962
rna-XM_003229632.3	0.0937792	0.798594	0.178432	0.798037	0.231094	0.0001	-3586.62	0.37934	0.37934	0.37934	0.37934	0.37934	0.37934	-3608.52	43.8082	Ogr11087	g28039.t1	rna-XM_044435568.1	mypop
rna-XM_003229637.3	0.207733	0.420177	0.20631	0.0001	0.0173757	999	-2891.09	0.17299	0.17299	0.17299	0.17299	0.17299	0.17299	-2905.81	29.4291	Ogr03983	g13097.t1	rna-XM_044420945.1	fitm1
rna-XM_003229639.3	0.0529811	0.109929	0.0680423	999	0.440909	0.0001	-4691.74	0.06632	0.06632	0.06632	0.06632	0.06632	0.06632	-4702.49	21.5055	Ogr03985	g13095.t1	rna-XM_044420937.1	pck2
rna-XM_003229643.3	0.215143	0.577488	0.504764	0.102173	0.266889	999	-11081	0.36536	0.36536	0.36536	0.36536	0.36536	0.36536	-11095	27.9897	Ogr03937	g15188.t1	rna-XM_044452528.1	ern2
rna-XM_003229661.3	0.214165	0.070765	0.149493	0.0526313	0.175034	999	-4928.03	0.12693	0.12693	0.12693	0.12693	0.12693	0.12693	-4934.24	12.4146	Ogr01013	g14829.t1	rna-XM_044448834.1	bbs1
rna-XM_003229669.3	0.0287802	0.154529	0.0319574	0.0001	0.0001	999	-711.196	0.05593	0.05593	0.05593	0.05593	0.05593	0.05593	-714.902	7.41241	Ogr13070	g29243.t1	rna-XM_044449268.1	s100a10
rna-XM_003229678.3	0.119129	0.391057	0.0579798	0.0001	0.0001	0.22385	-2710.99	0.15981	0.15981	0.15981	0.15981	0.15981	0.15981	-2726.73	31.4923	Ogr08442	g9129.t1	rna-XM_044453149.1	ptpa
rna-XM_003229681.2	0.0617554	0.111492	0.0726173	2.95312	0.140964	0.0611795	-5193.82	0.07716	0.07716	0.07716	0.07716	0.07716	0.07716	-5196.71	5.76939	Ogr08441	g9132.t1	rna-XM_044453127.1	crat
rna-XM_003229683.2	0.0141626	0.118341	0.111932	653.151	0.25826	0.0001	-2040.12	0.09189	0.09189	0.09189	0.09189	0.09189	0.09189	-2053.93	27.6115	Ogr08748	g16963.t1	rna-XM_044435085.1	LOC100567172
rna-XM_003229706.3	0.081179	0.71259	0.124986	0.145938	0.127222	625.937	-6319.15	0.26446	0.26446	0.26446	0.26446	0.26446	0.26446	-6365.98	93.6653	Ogr08246	g12315.t1	rna-XM_044449295.1	taf6l
rna-XM_003229711.3	0.0636015	0.617557	0.161708	1.54991	0.0449851	0.262092	-1622.99	0.2545	0.2545	0.2545	0.2545	0.2545	0.2545	-1633.51	21.0445	Ogr15351	g13592.t1	rna-XM_044445549.1	nbl1
rna-XM_003229725.3	0.493465	0.151382	0.162088	0.0001	0.120728	999	-1862.85	0.22778	0.22778	0.22778	0.22778	0.22778	0.22778	-1867.43	9.16341	Ogr13936	g11613.t1	rna-XM_044440132.1	rnf183
rna-XM_003229754.3	0.322615	0.452053	0.497057	0.267048	0.309837	811.546	-4341.44	0.36383	0.36383	0.36383	0.36383	0.36383	0.36383	-4343.92	4.9715	Ogr04078	g8875.t1	rna-XM_044430407.1	mrm3
rna-XM_003229755.3	0.243381	0.235634	0.292253	0.0001	0.0931929	0.323043	-13142	0.24297	0.24297	0.24297	0.24297	0.24297	0.24297	-13147.2	10.3379	Ogr04080	g8873.t1	rna-XM_044430219.1	gemin4
rna-XM_003229777.3	0.325401	0.554521	0.425684	999	0.339101	0.0760763	-7390.97	0.33082	0.33082	0.33082	0.33082	0.33082	0.33082	-7407.86	33.7696	Ogr01079	g6375.t1	rna-XM_044429754.1	LOC100554917
rna-XM_003229780.3	0.118303	0.0734015	0.0753766	0.174752	0.0610415	0.0001	-2240.1	0.08404	0.08404	0.08404	0.08404	0.08404	0.08404	-2240.84	1.4614	Ogr10373	g14768.t1	rna-XM_044450200.1	dnajb13
rna-XM_003229789.2	0.379918	0.615876	0.531929	0.5353	0.359329	0.0001	-9442.64	0.47087	0.47087	0.47087	0.47087	0.47087	0.47087	-9444.51	3.73283	Ogr01872	g749.t1	rna-XM_044445294.1	klhdc7a
rna-XM_003229799.3	0.0994454	0.190371	0.159716	0.125588	0.0001	1.35218	-4911.49	0.12877	0.12877	0.12877	0.12877	0.12877	0.12877	-4918.41	13.8344	Ogr00709	g14797.t1	rna-XM_044448820.1	syvn1
rna-XM_003229802.3	0.376192	0.250823	0.42761	0.0001	0.54568	999	-1800.81	0.26584	0.26584	0.26584	0.26584	0.26584	0.26584	-1807.55	13.4846	Ogr13365	g29328.t1	rna-XM_044430049.1	mrps23
rna-XM_003229805.3	0.115824	0.649796	0.158371	0.0001	0.133481	0.270442	-3590.63	0.21757	0.21757	0.21757	0.21757	0.21757	0.21757	-3602.25	23.2275	Ogr08011	g25361.t1	rna-XM_044433575.1	mss51
rna-XM_003229868.3	0.131233	0.453093	0.453884	999	0.181367	0.00712409	-3135.61	0.32472	0.32472	0.32472	0.32472	0.32472	0.32472	-3141.31	11.4072	Ogr02697	g24693.t1	rna-XM_044428421.1	wbp1
rna-XM_003229897.3	0.0855978	0.152252	0.0701311	2.10028	0.107593	0.0673233	-3591.44	0.09164	0.09164	0.09164	0.09164	0.09164	0.09164	-3592.45	2.02963	Ogr13399	g20909.t1	rna-XM_044444851.1	idh2
rna-XM_003229905.3	0.270757	0.331753	0.175506	0.186826	6.62617	999	-3961.17	0.24963	0.24963	0.24963	0.24963	0.24963	0.24963	-3963.4	4.45188	Ogr10629	g1376.t1	rna-XM_044417297.1	elp5
rna-XM_003229920.2	0.193584	0.144948	0.229903	999	0.22369	0.0870936	-3617.92	0.19291	0.19291	0.19291	0.19291	0.19291	0.19291	-3619.23	2.61875	Ogr06538	g601.t1	rna-XM_044455910.1	odf3l2
rna-XM_003229923.3	0.0001	0.0001	0.0001	0.0001	0.0191448	0.0001	-2699.52	0.00196	0.00196	0.00196	0.00196	0.00196	0.00196	-2703.83	8.61104	Ogr02217	g9677.t1	rna-XM_044449325.1	sf3b4
rna-XM_003229928.2	0.334381	0.271186	0.0732843	0.0001	0.676246	999	-911.193	0.22998	0.22998	0.22998	0.22998	0.22998	0.22998	-923.305	24.2236	Ogr00235	g1596.t1	rna-XM_044429552.1	atp6v1f
rna-XM_003229950.3	0.590405	0.254395	0.217667	0.221994	0.580682	0.0001	-1758.06	0.2268	0.2268	0.2268	0.2268	0.2268	0.2268	-1761.78	7.44351	Ogr03442	g15295.t1	rna-XM_044452520.1	ndufb10
rna-XM_003229999.3	0.0001	0.0275082	0.0206135	1.54133	0.0963416	0.0491288	-1666.28	0.03192	0.03192	0.03192	0.03192	0.03192	0.03192	-1669.17	5.77372	Ogr08406	g13550.t1	rna-XM_044445478.1	ube2j2
rna-XM_003230007.2	999	0.525281	0.0001	999	0.0001	0.0001	-1208.59	0.2181	0.2181	0.2181	0.2181	0.2181	0.2181	-1229.46	41.7239	Ogr08419	g11583.t1	rna-XM_044453082.1	rpl35
rna-XM_003230070.3	0.355663	0.146488	0.0839824	89.7245	0.314494	0.0681187	-6178.32	0.14482	0.14482	0.14482	0.14482	0.14482	0.14482	-6200.54	44.4437	Ogr05274	g11806.t1	rna-XM_044453171.1	pmpca
rna-XM_003230083.3	0.510816	0.173794	0.19303	0.0001	0.0739038	528.817	-932.241	0.09242	0.09242	0.09242	0.09242	0.09242	0.09242	-943.805	23.1275	Ogr12257	g22753.t1	rna-XM_044448599.1	trmt112
rna-XM_003230183.3	0.388676	0.402893	0.325317	0.0001	0.372828	0.872779	-5487.45	0.38636	0.38636	0.38636	0.38636	0.38636	0.38636	-5489.82	4.73407	Ogr05607	g26887.t1	rna-XM_044433545.1	pdia2
rna-XM_003230185.3	0.225774	0.277082	0.0752106	999	0.0120828	0.0001	-2639.09	0.10315	0.10315	0.10315	0.10315	0.10315	0.10315	-2657.45	36.7119	Ogr15454	g16548.t1	rna-XM_044440101.1	exosc2
rna-XM_003230257.2	0.0172234	0.0001	0.0380262	0.0001	0.671596	999	-1660.49	0.01561	0.01561	0.01561	0.01561	0.01561	0.01561	-1671.42	21.8647	Ogr04127	g22398.t1	rna-XM_044417391.1	pcna
rna-XM_003230291.3	0.142829	0.486817	0.252949	0.109098	0.467164	0.174555	-2792.45	0.22663	0.22663	0.22663	0.22663	0.22663	0.22663	-2802.42	19.9283	Ogr08590	g12430.t1	rna-XM_044430355.1	c1qbp
rna-XM_003230298.3	0.0329643	0.234819	0.333632	0.120006	0.0769119	999	-2354.27	0.19734	0.19734	0.19734	0.19734	0.19734	0.19734	-2370.24	31.9361	Ogr01621	g16409.t1	rna-XM_044421310.1	neurl2
rna-XM_003230314.3	0.0819587	0.166149	0.131874	0.153468	0.0820483	314.17	-1704.83	0.18424	0.18424	0.18424	0.18424	0.18424	0.18424	-1709.81	9.95816	Ogr12645	g23586.t1	rna-XM_044433747.1	LOC100557334
rna-XM_003230315.3	0.0934472	0.0992461	0.108603	0.0001	0.0785951	999	-3945.1	0.10379	0.10379	0.10379	0.10379	0.10379	0.10379	-3947.52	4.83547	Ogr12646	g23587.t1	rna-XM_044433676.1	wfikkn1
rna-XM_003230317.3	0.0001	0.0191732	0.0946423	0.110238	0.0001	1.05819	-1856.16	0.07682	0.07682	0.07682	0.07682	0.07682	0.07682	-1861.57	10.818	Ogr01399	g8845.t1	rna-XM_044448125.1	akt1s1
rna-XM_003230319.3	0.28002	0.331566	0.487257	0.0001	999	0.316463	-1648.58	0.32527	0.32527	0.32527	0.32527	0.32527	0.32527	-1651.26	5.36478	Ogr07008	g10762.t1	rna-XM_044440097.1	phpt1
rna-XM_003230342.3	0.207221	0.269255	0.481818	0.0001	0.250678	0.741145	-4618.06	0.33759	0.33759	0.33759	0.33759	0.33759	0.33759	-4622.38	8.63613	Ogr08844	g2534.t1	rna-XM_044427879.1	foxc2
rna-XM_003230354.3	0.139986	0.486524	0.379398	0.000100853	0.128168	0.32333	-7138.06	0.29268	0.29268	0.29268	0.29268	0.29268	0.29268	-7146.02	15.9221	Ogr01380	g14807.t1	rna-XM_044448373.1	chrm1
rna-XM_003230405.3	0.125485	0.215082	0.144645	0.214016	0.156047	201.855	-5041.84	0.1882	0.1882	0.1882	0.1882	0.1882	0.1882	-5045.04	6.40298	Ogr01381	g14809.t1	rna-XM_044448711.1	LOC100562194
rna-XM_003230433.3	0.322302	0.0880192	0.121163	0.159838	999	132.489	-1528.42	0.18144	0.18144	0.18144	0.18144	0.18144	0.18144	-1530.97	5.09025	Ogr13934	g11616.t1	rna-XM_044440171.1	cacfd1
rna-XM_003230485.1	0.170032	0.38253	0.841627	0.0001	0.0870555	0.21527	-8098.33	0.21348	0.21348	0.21348	0.21348	0.21348	0.21348	-8114.52	32.3928	Ogr03599	g8291.t1	rna-XM_044449270.1	LOC100564690
rna-XM_003230487.3	0.0672831	0.11699	0.72445	0.909384	0.247176	0.0818502	-3964.05	0.22747	0.22747	0.22747	0.22747	0.22747	0.22747	-4018.44	108.784	Ogr06537	g603.t1	rna-XM_044455834.1	c2cd4c
rna-XM_003230508.3	0.237529	0.562928	0.692229	999	0.211326	0.341262	-4047.2	0.39803	0.39803	0.39803	0.39803	0.39803	0.39803	-4052.35	10.3002	Ogr05730	g4680.t1	rna-XM_044453250.1	LOC100554398
rna-XM_003230511.3	0.0377212	0.37254	0.207118	0.122894	0.209649	999	-5009.95	0.23588	0.23588	0.23588	0.23588	0.23588	0.23588	-5030.64	41.3672	Ogr15363	g13578.t1	rna-XM_044445298.1	kiaa2013
rna-XM_003230516.3	0.398941	0.718264	0.0792075	0.0001	0.148606	999	-1446.97	0.20611	0.20611	0.20611	0.20611	0.20611	0.20611	-1457.37	20.7972	Ogr08448	g11784.t1	rna-XM_044453212.1	ptges
rna-XM_003230601.2	0.171746	0.119431	0.152053	0.00429632	0.0662966	999	-4100.09	0.11658	0.11658	0.11658	0.11658	0.11658	0.11658	-4104.47	8.7517	Ogr01382	g14810.t1	rna-XM_044448371.1	LOC100558245
rna-XM_003230630.2	0.206531	0.0438681	0.0217123	982.609	0.450325	0.0001	-1373.87	0.07047	0.07047	0.07047	0.07047	0.07047	0.07047	-1386.39	25.0366	Ogr03469	g27907.t1	rna-XM_044430553.1	rpl23a
rna-XM_003230653.3	0.179502	0.813735	0.394359	0.351017	0.0735185	0.0001	-2584.72	0.23982	0.23982	0.23982	0.23982	0.23982	0.23982	-2598.09	26.7305	Ogr03600	g8295.t1	rna-XM_044449275.1	pex11b
rna-XM_008102703.2	0.495538	0.125862	0.109321	0.0001	0.185367	0.185891	-7473.02	0.16484	0.16484	0.16484	0.16484	0.16484	0.16484	-7487.17	28.2969	Ogr12514	g10204.t1	rna-XM_044428976.1	msh2
rna-XM_008102714.2	0.357974	0.678088	0.350958	1.37617	0.217804	0.338088	-4033.95	0.39517	0.39517	0.39517	0.39517	0.39517	0.39517	-4036.68	5.45945	Ogr07719	g8088.t1	rna-XM_044428977.1	LOC100562995
rna-XM_008102785.2	0.20655	0.194468	0.276157	0.220837	999	0.0001	-3683.11	0.21668	0.21668	0.21668	0.21668	0.21668	0.21668	-3684.56	2.90299	Ogr15199	g28563.t1	rna-XM_044446115.1	mcidas
rna-XM_008102817.2	0.556733	0.591849	0.908269	0.156609	0.742328	999	-2686.22	0.5777	0.5777	0.5777	0.5777	0.5777	0.5777	-2688.91	5.39515	Ogr09430	g7388.t1	rna-XM_044446349.1	fgf10
rna-XM_008102845.2	0.10769	0.194288	0.154179	21.6696	0.109336	0.0629658	-3691.86	0.11413	0.11413	0.11413	0.11413	0.11413	0.11413	-3695.96	8.20806	Ogr08863	g25179.t1	rna-XM_044431241.1	ptger4
rna-XM_008102902.1	0.600035	0.466003	0.668437	0.0001	0.367267	0.365149	-4424.21	0.42964	0.42964	0.42964	0.42964	0.42964	0.42964	-4429.06	9.69222	Ogr09076	g14714.t1	rna-XM_044435787.1	clec14a
rna-XM_008103063.2	0.313853	0.296598	0.443617	0.0001	0.0001	0.486969	-3774	0.34686	0.34686	0.34686	0.34686	0.34686	0.34686	-3775.99	3.99047	Ogr16324	g30263.t1	rna-XM_044446141.1	gpr150
rna-XM_008103077.2	0.419984	0.326051	0.17395	999	0.510854	0.0001	-3824.23	0.22101	0.22101	0.22101	0.22101	0.22101	0.22101	-3838.84	29.2123	Ogr11160	g30841.t1	rna-XM_044446722.1	rgmb
rna-XM_008103082.2	0.0981591	0.0845597	0.0709788	0.108981	0.663675	999	-3289.55	0.1125	0.1125	0.1125	0.1125	0.1125	0.1125	-3292.18	5.25373	Ogr05339	g27795.t1	rna-XM_044443585.1	gcdh
rna-XM_008103087.2	0.434576	0.964033	0.434213	999	0.138816	0.391805	-4372.99	0.44884	0.44884	0.44884	0.44884	0.44884	0.44884	-4376.06	6.13703	Ogr13003	g25642.t1	rna-XM_044443433.1	zglp1
rna-XM_008103210.2	0.619952	0.137276	0.188693	999	0.144011	0.163031	-3059.37	0.25564	0.25564	0.25564	0.25564	0.25564	0.25564	-3067.16	15.584	Ogr19362	g29540.t1	rna-XM_044446794.1	habp4
rna-XM_008103211.2	0.516429	0.0947777	0.0661882	24.425	8.17222	0.166355	-2402.31	0.15438	0.15438	0.15438	0.15438	0.15438	0.15438	-2408.7	12.7691	Ogr19361	g29538.t1	rna-XM_044446861.1	znf367
rna-XM_008103322.2	0.70163	0.261992	0.485447	0.227138	999	0.0001	-4276.26	0.2925	0.2925	0.2925	0.2925	0.2925	0.2925	-4290.39	28.25	Ogr17800	g4857.t1	rna-XM_044446620.1	dmrt2
rna-XM_008103388.2	0.187828	0.0672143	0.140407	999	0.104908	0.0001	-2117.03	0.12986	0.12986	0.12986	0.12986	0.12986	0.12986	-2118.21	2.37069	Ogr19491	g24984.t1	rna-XM_044436649.1	eapp
rna-XM_008103454.2	0.214489	0.378989	0.130913	999	1.08992	0.0001	-3210.62	0.27324	0.27324	0.27324	0.27324	0.27324	0.27324	-3220.49	19.7474	Ogr10608	g18050.t1	rna-XM_044452385.1	tmem246
rna-XM_008103542.2	0.12276	0.0913134	0.116157	0.0717679	0.532312	999	-4929.09	0.13875	0.13875	0.13875	0.13875	0.13875	0.13875	-4932.07	5.95211	Ogr11332	g9944.t1	rna-XM_044431255.1	araf
rna-XM_008103557.2	0.264601	0.414108	0.371125	0.279811	0.603615	0.0001	-7936.52	0.29434	0.29434	0.29434	0.29434	0.29434	0.29434	-7946.58	20.1244	Ogr11323	g9962.t1	rna-XM_044431066.1	LOC100563455
rna-XM_008103567.1	0.286389	0.3548	0.393879	0.0001	2.01892	0.737581	-4866.33	0.27958	0.27958	0.27958	0.27958	0.27958	0.27958	-4877.74	22.8169	Ogr11311	g9975.t1	rna-XM_044431068.1	ptpn18
rna-XM_008103568.2	0.0963975	0.0976134	0.148946	0.0550761	0.0417858	0.708666	-2141.72	0.08243	0.08243	0.08243	0.08243	0.08243	0.08243	-2144.07	4.69076	Ogr11312	g9974.t1	rna-XM_044431357.1	imp4
rna-XM_008103584.2	0.413955	0.301394	0.42416	999	0.755314	0.269764	-19946.7	0.35646	0.35646	0.35646	0.35646	0.35646	0.35646	-19957.7	22.0186	Ogr09774	g3821.t1	rna-XM_044443296.1	espl1
rna-XM_008103586.1	0.220177	0.0001	0.12165	0.085634	0.0001	6.33292	-3810.95	0.10863	0.10863	0.10863	0.10863	0.10863	0.10863	-3817.15	12.3933	Ogr09771	g3814.t1	rna-XM_044443122.1	LOC100566411
rna-XM_008103643.2	0.0572275	0.446282	999	0.0001	0.147272	999	-2238.2	0.17108	0.17108	0.17108	0.17108	0.17108	0.17108	-2248.37	20.3478	Ogr02755	g20076.t1	rna-XM_044443225.1	hoxc11
rna-XM_008103702.1	999	1.05723	0.489175	0.401626	0.753246	999	-2431.2	0.7124	0.7124	0.7124	0.7124	0.7124	0.7124	-2434.53	6.6562	Ogr03286	g27776.t1	rna-XM_044443438.1	LOC103277725
rna-XM_008103804.2	0.1786	0.0732374	0.140109	0.0001	0.189943	999	-2889.18	0.10084	0.10084	0.10084	0.10084	0.10084	0.10084	-2893.51	8.64931	Ogr01570	g28807.t1	rna-XM_044419336.1	s1pr5
rna-XM_008103807.2	0.344491	0.299385	0.214392	0.0001	999	999	-3492.28	0.22951	0.22951	0.22951	0.22951	0.22951	0.22951	-3497.54	10.5036	Ogr01568	g28801.t1	rna-XM_044419330.1	LOC103277742
rna-XM_008103816.2	0.171439	0.0957071	0.24506	40.4655	999	0.107328	-2846.7	0.13627	0.13627	0.13627	0.13627	0.13627	0.13627	-2849.66	5.9259	Ogr01696	g28786.t1	rna-XM_044419295.1	qtrt1
rna-XM_008103894.2	0.13227	0.279889	0.104434	0.0001	0.0105905	999	-1240.33	0.15365	0.15365	0.15365	0.15365	0.15365	0.15365	-1242.25	3.83705	Ogr09740	g17393.t1	rna-XM_044443724.1	ssr4
rna-XM_008103916.2	0.726224	0.105331	0.0001	999	0.201265	0.0001	-2359.07	0.15611	0.15611	0.15611	0.15611	0.15611	0.15611	-2376.23	34.3297	Ogr10003	g27285.t1	rna-XM_044443683.1	LOC100564371
rna-XM_008103919.2	0.0269041	0.0001	0.0170071	0.0001	0.0001	0.229178	-1954.64	0.01566	0.01566	0.01566	0.01566	0.01566	0.01566	-1955.36	1.44487	Ogr10014	g27269.t1	rna-XM_044443718.1	gpr173
rna-XM_008103923.1	0.158293	0.380779	0.189979	0.228809	0.355402	616.223	-6023	0.26054	0.26054	0.26054	0.26054	0.26054	0.26054	-6025.77	5.5435	Ogr10013	g27270.t1	rna-XM_044443711.1	ppp1r3f
rna-XM_008103936.2	0.0395925	0.055483	0.00927569	1.40826	0.0001	0.0405442	-2673.52	0.03252	0.03252	0.03252	0.03252	0.03252	0.03252	-2676.51	5.96483	Ogr10025	g27251.t1	rna-XM_044443511.1	LOC100567311
rna-XM_008103942.1	0.0386438	0.440039	0.0409193	1.87149	0.0115178	0.0390577	-8879.36	0.12117	0.12117	0.12117	0.12117	0.12117	0.12117	-8953.87	149.015	Ogr09741	g17394.t1	rna-XM_044443637.1	pdzd4
rna-XM_008103988.2	0.37624	0.275922	0.152299	0.358317	0.652158	0.0001	-5748.67	0.26359	0.26359	0.26359	0.26359	0.26359	0.26359	-5753.27	9.19587	Ogr07800	g29228.t1	rna-XM_044436621.1	c1h14orf169
rna-XM_008103989.1	0.163597	0.410115	0.129431	0.30699	0.0801707	0.0001	-4101.4	0.13733	0.13733	0.13733	0.13733	0.13733	0.13733	-4110.14	17.4757	Ogr16709	g21905.t1	rna-XM_044422167.1	gls2
rna-XM_008104001.2	0.0223813	0.181657	0.0763796	1.48704	0.267312	0.0187602	-3181.6	0.07323	0.07323	0.07323	0.07323	0.07323	0.07323	-3198.12	33.0268	Ogr16696	g21925.t1	rna-XM_044421920.1	cs
rna-XM_008104007.2	0.215821	0.351188	0.0160997	0.0348354	999	999	-2463.91	0.18892	0.18892	0.18892	0.18892	0.18892	0.18892	-2471.48	15.1398	Ogr16691	g21935.t1	rna-XM_044421941.1	LOC100561943
rna-XM_008104014.1	0.37513	0.272173	0.255659	0.206637	999	999	-2188.51	0.34133	0.34133	0.34133	0.34133	0.34133	0.34133	-2190.41	3.80186	Ogr16681	g21952.t1	rna-XM_044422184.1	fkbp11
rna-XM_008104047.2	0.246246	0.365004	0.196478	315.627	0.320858	0.0503402	-4093.11	0.22866	0.22866	0.22866	0.22866	0.22866	0.22866	-4097.49	8.76348	Ogr16665	g21979.t1	rna-XM_044421470.1	prim1
rna-XM_008104062.2	0.125842	0.112019	0.0538526	0.0825858	0.154975	4.07702	-4624.88	0.09997	0.09997	0.09997	0.09997	0.09997	0.09997	-4628.85	7.94654	Ogr16660	g21992.t1	rna-XM_044443229.1	zbtb39
rna-XM_008104063.2	0.280665	0.266537	0.272892	455.252	0.689693	0.0001	-2989.16	0.23791	0.23791	0.23791	0.23791	0.23791	0.23791	-2993.92	9.51815	Ogr16659	g21993.t1	rna-XM_044443243.1	gpr182
rna-XM_008104092.2	0.620186	0.2955	0.0118371	0.0510203	0.0001	999	-3034.36	0.24875	0.24875	0.24875	0.24875	0.24875	0.24875	-3054.44	40.1762	Ogr05894	g29221.t1	rna-XM_044436211.1	LOC103277775
rna-XM_008104162.2	0.836373	0.297256	0.264747	0.0001	999	0.494557	-1514.76	0.39267	0.39267	0.39267	0.39267	0.39267	0.39267	-1517.26	4.9911	Ogr17574	g27103.t1	rna-XM_044456441.1	rmi2
rna-XM_008104197.2	0.0998593	0.0385695	0.0586781	0.0001	999	999	-1879	0.06474	0.06474	0.06474	0.06474	0.06474	0.06474	-1881.89	5.77998	Ogr18366	g27141.t1	rna-XM_044419877.1	socs3
rna-XM_008104200.2	0.190903	0.426941	0.306147	0.351316	0.467785	999	-4984.03	0.39616	0.39616	0.39616	0.39616	0.39616	0.39616	-4988.66	9.25039	Ogr18367	g19845.t1	rna-XM_044419879.1	LOC100564571
rna-XM_008104209.2	0.326817	0.335411	0.374952	999	0.183883	0.13489	-6483.42	0.25843	0.25843	0.25843	0.25843	0.25843	0.25843	-6491.97	17.0893	Ogr18372	g19850.t1	rna-XM_044419893.1	tmc6
rna-XM_008104214.2	0.0104123	0.106574	0.0298499	527.763	0.0345089	0.0001	-5199.92	0.0321	0.0321	0.0321	0.0321	0.0321	0.0321	-5213.16	26.4758	Ogr15729	g17960.t1	rna-XM_044453634.1	LOC100566348
rna-XM_008104264.1	0.311825	0.225099	0.237827	0.0588936	1.31179	0.123356	-1143.85	0.17108	0.17108	0.17108	0.17108	0.17108	0.17108	-1147.55	7.39469	Ogr15756	g16730.t1	rna-XM_044453726.1	pirt
rna-XM_008104336.2	0.239469	0.842996	0.713241	55.4666	0.144273	0.4073	-5267.02	0.4887	0.4887	0.4887	0.4887	0.4887	0.4887	-5277.26	20.4611	Ogr03328	g23986.t1	rna-XM_044430866.1	LOC103277814
rna-XM_008104361.2	0.55192	0.533472	1.22212	1.21306	0.22506	0.275529	-3258.74	0.48046	0.48046	0.48046	0.48046	0.48046	0.48046	-3265.56	13.6513	Ogr04598	g10755.t1	rna-XM_044439746.1	LOC100559774
rna-XM_008104366.2	0.211929	0.719345	0.264402	0.275008	0.189267	2.39996	-3849.81	0.34663	0.34663	0.34663	0.34663	0.34663	0.34663	-3859.48	19.3406	Ogr16093	g14301.t1	rna-XM_044453976.1	st6galnac2
rna-XM_008104389.2	0.582979	0.53863	0.0291476	999	0.0001	0.0001	-1336.86	0.25899	0.25899	0.25899	0.25899	0.25899	0.25899	-1358.89	44.0508	Ogr16083	g1709.t1	rna-XM_044453687.1	ubald2
rna-XM_008104506.2	0.438021	0.457794	0.423161	0.297197	0.468802	999	-5363.68	0.42526	0.42526	0.42526	0.42526	0.42526	0.42526	-5364.18	1.01557	Ogr18427	g27317.t1	rna-XM_044419999.1	eme1
rna-XM_008104507.2	0.446593	0.162496	0.157989	999	0.259592	0.0001	-2505.45	0.16853	0.16853	0.16853	0.16853	0.16853	0.16853	-2512.65	14.4078	Ogr18424	g27321.t1	rna-XM_044420000.1	chad
rna-XM_008104518.2	0.0001	0.301964	0.0459883	0.128794	0.0001	999	-4760.67	0.1604	0.1604	0.1604	0.1604	0.1604	0.1604	-4776.29	31.2534	Ogr16076	g21495.t1	rna-XM_044453800.1	srp68
rna-XM_008104558.2	0.713424	0.43082	0.231664	0.296229	0.89192	0.0001	-5622.16	0.31613	0.31613	0.31613	0.31613	0.31613	0.31613	-5634.42	24.5336	Ogr18402	g19892.t1	rna-XM_044419943.1	utp18
rna-XM_008104583.2	0.180338	0.167015	0.164475	0.0001	0.122055	0.119693	-2497.86	0.14209	0.14209	0.14209	0.14209	0.14209	0.14209	-2498.81	1.88705	Ogr18388	g19871.t1	rna-XM_044420104.1	myadml2
rna-XM_008104614.2	0.142998	0.0153652	0.136861	999	0.0001	0.0001	-2598.82	0.14692	0.14692	0.14692	0.14692	0.14692	0.14692	-2605.52	13.4087	Ogr04433	g17979.t1	rna-XM_044454090.1	LOC100555057
rna-XM_008104622.2	0.51664	0.621748	0.377005	0.177881	0.291058	999	-6253.8	0.45084	0.45084	0.45084	0.45084	0.45084	0.45084	-6257.24	6.88367	Ogr04439	g25036.t1	rna-XM_044454093.1	tgfbr3l
rna-XM_008104636.2	0.00439919	0.444195	0.133824	0.0699663	0.255726	3.62855	-12255	0.113	0.113	0.113	0.113	0.113	0.113	-12289.3	68.5744	Ogr15674	g19082.t1	rna-XM_044453756.1	dock2
rna-XM_008104667.2	0.988737	0.440184	0.153728	0.276564	0.0001	1.42192	-1720.98	0.27452	0.27452	0.27452	0.27452	0.27452	0.27452	-1727.39	12.8222	Ogr14182	g13430.t1	rna-XM_044454656.1	il17b
rna-XM_008104690.2	0.152107	0.556564	0.132957	0.638226	0.17419	0.067851	-3211.12	0.21865	0.21865	0.21865	0.21865	0.21865	0.21865	-3217.73	13.2337	Ogr07358	g15822.t1	rna-XM_044454428.1	stc2
rna-XM_008104770.2	0.0674236	0.204578	152.901	0.0001	0.499963	999	-1684.05	0.22779	0.22779	0.22779	0.22779	0.22779	0.22779	-1692.25	16.401	Ogr06343	g8804.t1	rna-XM_044431987.1	nabp1
rna-XM_008104817.2	0.0389451	0.385216	0.0256302	0.0001	0.0001	0.10975	-5843.28	0.13397	0.13397	0.13397	0.13397	0.13397	0.13397	-5873.52	60.4876	Ogr14246	g28179.t1	rna-XM_044454375.1	ndst1
rna-XM_008104890.2	0.0001	0.670895	0.015395	1.55353	0.0742017	0.0590575	-3561.42	0.19268	0.19268	0.19268	0.19268	0.19268	0.19268	-3615.26	107.69	Ogr15822	g30553.t1	rna-XM_044454548.1	hnrnpa0
rna-XM_008104903.2	0.199288	0.384505	0.220031	0.335515	0.207577	0.0001	-4687.98	0.23824	0.23824	0.23824	0.23824	0.23824	0.23824	-4690.64	5.31467	Ogr17968	g19212.t1	rna-XM_044429144.1	slc22a7
rna-XM_008104964.2	0.0302481	0.0524308	0.0177446	0.0520157	0.202182	0.0285835	-3913.87	0.04623	0.04623	0.04623	0.04623	0.04623	0.04623	-3916.89	6.04153	Ogr18125	g22520.t1	rna-XM_044450916.1	ddx41
rna-XM_008105029.2	0.193164	0.0938755	0.140856	588.522	0.593946	0.064722	-3636.86	0.12197	0.12197	0.12197	0.12197	0.12197	0.12197	-3641.57	9.43012	Ogr10815	g28192.t1	rna-XM_044451469.1	slc38a3
rna-XM_008105031.2	0.74982	0.601729	0.671353	128.855	0.795141	0.270372	-4612.62	0.51505	0.51505	0.51505	0.51505	0.51505	0.51505	-4620.54	15.8504	Ogr10811	g11500.t1	rna-XM_044451406.1	oas1
rna-XM_008105032.1	0.152749	0.356454	0.121093	0.14106	0.076911	1.35242	-30757	0.18726	0.18726	0.18726	0.18726	0.18726	0.18726	-30823.8	133.545	Ogr10808	g11498.t1	rna-XM_044451493.1	bsn
rna-XM_008105035.2	0.272256	0.302654	0.405239	0.211282	0.181091	648.133	-5577.74	0.28201	0.28201	0.28201	0.28201	0.28201	0.28201	-5579.89	4.29423	Ogr10807	g11495.t1	rna-XM_044451494.1	LOC103277916
rna-XM_008105048.2	0.510397	0.150985	0.23505	0.11991	0.211646	2.14539	-4527.02	0.19306	0.19306	0.19306	0.19306	0.19306	0.19306	-4535.33	16.6102	Ogr10798	g11478.t1	rna-XM_044451198.1	zmynd10
rna-XM_008105088.2	0.137661	0.0604827	0.0442911	999	0.125678	0.0001	-5723.67	0.06062	0.06062	0.06062	0.06062	0.06062	0.06062	-5728.15	8.94627	Ogr05054	g28925.t1	rna-XM_044451289.1	grm2
rna-XM_008105305.2	0.221071	0.257989	0.175032	0.287819	0.913376	0.0001	-5104.34	0.21618	0.21618	0.21618	0.21618	0.21618	0.21618	-5108.72	8.77245	Ogr01995	g12756.t1	rna-XM_044451136.1	LOC100560766
rna-XM_008105442.2	0.499295	0.186918	0.375956	999	0.672358	0.150512	-1438.33	0.26218	0.26218	0.26218	0.26218	0.26218	0.26218	-1441.24	5.81742	Ogr13211	g5329.t1	rna-XM_044451968.1	ndufaf3
rna-XM_008105446.2	0.309374	0.293124	0.255327	999	0.267769	0.15088	-2971.67	0.22983	0.22983	0.22983	0.22983	0.22983	0.22983	-2973.52	3.71494	Ogr13215	g5322.t1	rna-XM_044451708.1	LOC100558726
rna-XM_008105465.2	0.498578	0.634216	0.646672	1.10023	0.579498	0.0001	-2956.4	0.56948	0.56948	0.56948	0.56948	0.56948	0.56948	-2957.31	1.81418	Ogr13209	g5332.t1	rna-XM_044451797.1	LOC103277983
rna-XM_008105468.1	0.31777	0.221658	0.186248	0.177314	0.240571	0.0001	-14283.4	0.18444	0.18444	0.18444	0.18444	0.18444	0.18444	-14295.6	24.3636	Ogr13221	g5311.t1	rna-XM_044451709.1	LOC100563069
rna-XM_008105470.2	0.0623828	0.484948	0.155302	0.197248	0.202954	0.0001	-5277.28	0.19147	0.19147	0.19147	0.19147	0.19147	0.19147	-5299.86	45.1676	Ogr07933	g12793.t1	rna-XM_044452032.1	LOC100566218
rna-XM_008105581.2	0.287148	0.340973	0.120846	0.322383	0.193365	0.0001	-4734.24	0.23292	0.23292	0.23292	0.23292	0.23292	0.23292	-4739.77	11.067	Ogr15094	g12837.t1	rna-XM_044451721.1	ccdc105
rna-XM_008105590.2	0.334648	0.448254	0.323681	15.1879	0.519059	0.147859	-5257.59	0.2914	0.2914	0.2914	0.2914	0.2914	0.2914	-5262.3	9.42086	Ogr10159	g1299.t1	rna-XM_044422474.1	LOC103278024
rna-XM_008105610.2	0.0743151	0.0752971	0.0581908	0.0819142	0.123528	0.032455	-6981.97	0.06955	0.06955	0.06955	0.06955	0.06955	0.06955	-6982.93	1.91149	Ogr10146	g30889.t1	rna-XM_044422460.1	dhx16
rna-XM_008105749.2	0.483365	0.317032	0.308812	0.153855	0.448693	27.0167	-2928.96	0.29317	0.29317	0.29317	0.29317	0.29317	0.29317	-2933.61	9.28924	Ogr11421	g16745.t1	rna-XM_044419759.1	LOC103278073
rna-XM_008105755.2	0.228425	0.440968	999	0.202956	0.263693	0.0001	-5251.31	0.30997	0.30997	0.30997	0.30997	0.30997	0.30997	-5257.35	12.0869	Ogr01531	g17432.t1	rna-XM_044452886.1	LOC103278078
rna-XM_008105862.2	0.396454	0.610156	0.343752	0.448272	0.375549	0.0001	-8570.5	0.37892	0.37892	0.37892	0.37892	0.37892	0.37892	-8576.89	12.7812	Ogr09947	g6877.t1	rna-XM_044419353.1	LOC103278118
rna-XM_008105871.2	0.272236	0.406275	0.180409	1.11521	0.0642513	0.0001	-7721.4	0.2056	0.2056	0.2056	0.2056	0.2056	0.2056	-7732.74	22.6914	Ogr09951	g27620.t1	rna-XM_044419375.1	LOC100551992
rna-XM_008105910.2	0.124429	0.0914429	0.103964	0.0001	0.0619323	999	-1834.01	0.13974	0.13974	0.13974	0.13974	0.13974	0.13974	-1837.13	6.24432	Ogr10511	g9572.t1	rna-XM_044419392.1	agpat1
rna-XM_008105913.1	0.134428	0.168306	0.138729	0.0001	0.0789271	999	-1544.64	0.10173	0.10173	0.10173	0.10173	0.10173	0.10173	-1548.82	8.35465	Ogr10513	g9575.t1	rna-XM_044419395.1	LOC100556109
rna-XM_008105914.2	0.336366	0.33068	0.19515	0.392552	999	0.0001	-12224.7	0.24767	0.24767	0.24767	0.24767	0.24767	0.24767	-12238.9	28.2677	Ogr10514	g9576.t1	rna-XM_044419347.1	notch4
rna-XM_008105976.1	0.300464	0.209655	0.306202	0.0001	0.0001	0.599735	-3989.29	0.30021	0.30021	0.30021	0.30021	0.30021	0.30021	-3992.21	5.83062	Ogr11961	g20485.t1	rna-XM_044435672.1	fjx1
rna-XM_008105980.2	0.0146075	0.529317	0.196444	999	12.3478	0.160833	-7232.25	0.2849	0.2849	0.2849	0.2849	0.2849	0.2849	-7239.81	15.1148	Ogr12469	g19241.t1	rna-XM_044434399.1	ccdc39
rna-XM_008106141.2	0.0502479	0.0726231	0.0390101	0.0001	0.0001	999	-2225.03	0.04686	0.04686	0.04686	0.04686	0.04686	0.04686	-2226.64	3.20791	Ogr00405	g27463.t1	rna-XM_044433014.1	p2ry1
rna-XM_008106197.2	0.0404121	0.0365159	0.19418	999	410.205	0.0001	-2054.86	0.19246	0.19246	0.19246	0.19246	0.19246	0.19246	-2059.59	9.46551	Ogr09839	g29710.t1	rna-XM_044432959.1	siah2
rna-XM_008106228.2	0.0368956	0.0659496	0.0001	0.0001	999	999	-1178.11	0.06036	0.06036	0.06036	0.06036	0.06036	0.06036	-1186.54	16.8646	Ogr06236	g30121.t1	rna-XM_044432803.1	pid1
rna-XM_008106342.2	0.0326065	0.539699	0.049054	0.124506	0.257816	0.0001	-4674.49	0.14276	0.14276	0.14276	0.14276	0.14276	0.14276	-4711.79	74.5962	Ogr12780	g7711.t1	rna-XM_044425887.1	kcna4
rna-XM_008106496.2	0.854262	0.240077	0.432754	999	999	0.198081	-5269.46	0.43223	0.43223	0.43223	0.43223	0.43223	0.43223	-5277.13	15.331	Ogr13274	g15157.t1	rna-XM_044436162.1	tctn3
rna-XM_008106507.2	0.370518	0.406716	0.281368	0.0001	0.210903	999	-3858.59	0.33287	0.33287	0.33287	0.33287	0.33287	0.33287	-3860.84	4.51404	Ogr16474	g15173.t1	rna-XM_044436409.1	nkx2-3
rna-XM_008106508.1	0.223492	0.183395	0.10349	0.168131	0.579721	1.1928	-6759.62	0.16269	0.16269	0.16269	0.16269	0.16269	0.16269	-6762.97	6.68228	Ogr16476	g15180.t1	rna-XM_044431284.1	cnnm1
rna-XM_008106511.2	0.158589	0.397784	0.174761	999	0.379509	0.148936	-6574.87	0.22258	0.22258	0.22258	0.22258	0.22258	0.22258	-6583.81	17.8671	Ogr16479	g29579.t1	rna-XM_044436446.1	hps1
rna-XM_008106516.2	0.130781	0.179688	0.100922	999	0.135897	0.0001	-4899.65	0.13781	0.13781	0.13781	0.13781	0.13781	0.13781	-4902.55	5.78532	Ogr16484	g29571.t1	rna-XM_044450142.1	crtac1
rna-XM_008106517.2	0.0440931	0.551408	0.0001	999	0.194805	0.0001	-1379.07	0.15604	0.15604	0.15604	0.15604	0.15604	0.15604	-1401.82	45.5042	Ogr16485	g29570.t1	rna-XM_044450157.1	golga7b
rna-XM_008106525.2	0.763737	0.392692	0.180518	5.07983	1.66613	0.0001	-2805.19	0.38599	0.38599	0.38599	0.38599	0.38599	0.38599	-2812.42	14.4585	Ogr16491	g9016.t1	rna-XM_044436575.1	hoga1
rna-XM_008106642.1	0.349206	0.310739	0.230369	0.348464	0.171329	1.64036	-11690.6	0.30208	0.30208	0.30208	0.30208	0.30208	0.30208	-11693.5	5.77284	Ogr15462	g9319.t1	rna-XM_044431363.1	cfap43
rna-XM_008106653.1	0.406374	0.286997	0.345764	999	0.216369	0.0100538	-4553.87	0.30643	0.30643	0.30643	0.30643	0.30643	0.30643	-4559.43	11.1079	Ogr07548	g29894.t1	rna-XM_044437383.1	nodal
rna-XM_008106660.2	0.536804	0.47725	0.351102	0.214603	0.697066	585.359	-5097.61	0.33622	0.33622	0.33622	0.33622	0.33622	0.33622	-5105.95	16.684	Ogr06975	g26274.t1	rna-XM_044420520.1	tysnd1
rna-XM_008106732.2	0.169797	0.282118	0.165557	0.0001	0.0290061	0.28166	-3310.88	0.21516	0.21516	0.21516	0.21516	0.21516	0.21516	-3313.09	4.40587	Ogr10724	g11388.t1	rna-XM_044445699.1	hmx3
rna-XM_008106818.2	0.223911	0.401147	0.122237	999	999	0.0001	-1247.72	0.21619	0.21619	0.21619	0.21619	0.21619	0.21619	-1250.94	6.43741	Ogr18308	g30032.t1	rna-XM_044425607.1	c1h11orf91
rna-XM_008106963.2	0.441975	0.0375703	0.255741	0.0001	0.274255	0.24355	-4065.06	0.23148	0.23148	0.23148	0.23148	0.23148	0.23148	-4069.1	8.06742	Ogr17257	g7371.t1	rna-XM_044428952.1	LOC100566544
rna-XM_008107099.1	0.316084	0.23898	0.21778	0.0001	0.534332	0.203041	-10170.3	0.21584	0.21584	0.21584	0.21584	0.21584	0.21584	-10176	11.4152	Ogr16025	g140.t1	rna-XM_044433342.1	atp10a
rna-XM_008107183.2	0.638289	0.120243	0.0669976	112.467	0.0001	0.148315	-4712.13	0.13642	0.13642	0.13642	0.13642	0.13642	0.13642	-4730.9	37.5478	Ogr10409	g3536.t1	rna-XM_044449643.1	anos1
rna-XM_008107372.2	0.712637	0.207622	0.176058	0.0001	0.137796	999	-2398.62	0.26343	0.26343	0.26343	0.26343	0.26343	0.26343	-2405.18	13.1276	Ogr15182	g19474.t1	rna-XM_044442607.1	nr0b1
rna-XM_008107748.2	0.764292	0.361493	0.441983	0.0001	0.0001	999	-2932.74	0.34828	0.34828	0.34828	0.34828	0.34828	0.34828	-2939.18	12.8845	Ogr08809	g3908.t1	rna-XM_044441496.1	c3h3orf38
rna-XM_008107869.2	0.350013	0.307495	0.212905	0.0001	0.327917	0.286245	-13159.1	0.26666	0.26666	0.26666	0.26666	0.26666	0.26666	-13161.3	4.46972	Ogr18749	g19389.t1	rna-XM_044441783.1	cfap44
rna-XM_008107884.2	0.562054	0.197336	0.101343	0.326184	0.349966	0.0001	-1997.03	0.2735	0.2735	0.2735	0.2735	0.2735	0.2735	-1999.34	4.61644	Ogr16040	g22132.t1	rna-XM_044426088.1	ascl2
rna-XM_008107909.2	0.0457628	0.0001	0.0001	999	0.0001	0.0001	-2115.39	0.01416	0.01416	0.01416	0.01416	0.01416	0.01416	-2119.25	7.7091	Ogr19245	g3637.t1	rna-XM_044442670.1	mab21l1
rna-XM_008107960.2	0.409766	0.580075	0.213568	0.0001	999	0.746991	-2576.88	0.43202	0.43202	0.43202	0.43202	0.43202	0.43202	-2578.98	4.20122	Ogr00063	g3684.t1	rna-XM_044441788.1	LOC103278428
rna-XM_008108009.1	0.582501	0.268044	0.190989	0.542116	0.279839	0.0001	-5269.58	0.35735	0.35735	0.35735	0.35735	0.35735	0.35735	-5275.53	11.8875	Ogr15273	g27299.t1	rna-XM_044442552.1	amer2
rna-XM_008108068.2	0.242807	0.148572	0.185677	999	0.0488028	0.0001	-2886.05	0.16414	0.16414	0.16414	0.16414	0.16414	0.16414	-2887.91	3.70591	Ogr16029	g14265.t1	rna-XM_044425917.1	syt8
rna-XM_008108076.2	0.40212	0.636842	0.501967	0.292255	0.448571	271.429	-4587.93	0.43158	0.43158	0.43158	0.43158	0.43158	0.43158	-4591.86	7.86247	Ogr16030	g14263.t1	rna-XM_044425995.1	LOC103278442
rna-XM_008108080.2	0.632988	0.576398	0.237167	0.356146	0.093446	999	-4371.9	0.38313	0.38313	0.38313	0.38313	0.38313	0.38313	-4379.04	14.2723	Ogr13129	g25790.t1	rna-XM_044442627.1	endod1
rna-XM_008108120.2	0.230345	0.142603	0.141187	0.16411	0.038226	0.79043	-1744.52	0.17473	0.17473	0.17473	0.17473	0.17473	0.17473	-1745.77	2.50724	Ogr10043	g23764.t1	rna-XM_044442194.1	rab38
rna-XM_008108137.1	0.428344	0.28317	0.208053	0.0001	999	0.248096	-2800.75	0.27041	0.27041	0.27041	0.27041	0.27041	0.27041	-2802.38	3.26961	Ogr03639	g23532.t1	rna-XM_044442341.1	crebzf
rna-XM_008108241.2	0.55694	0.857718	0.168671	0.182905	2.3683	2.02598	-6490.82	0.29336	0.29336	0.29336	0.29336	0.29336	0.29336	-6510.9	40.1725	Ogr06981	g18984.t1	rna-XM_044421806.1	trps1
rna-XM_008108515.2	0.896259	0.204093	0.162435	999	6.24253	0.279819	-2756.15	0.35768	0.35768	0.35768	0.35768	0.35768	0.35768	-2765.79	19.2691	Ogr15047	g12888.t1	rna-XM_044424473.1	ttpa
rna-XM_008108587.2	0.323118	1.12712	1.28233	999	0.32862	0.22595	-3756.18	0.63091	0.63091	0.63091	0.63091	0.63091	0.63091	-3762.06	11.77	Ogr01088	g26162.t1	rna-XM_044424334.1	terf1
rna-XM_008108621.2	0.615251	0.432613	0.487378	1.53349	0.477145	0.405179	-8217.19	0.44951	0.44951	0.44951	0.44951	0.44951	0.44951	-8218.41	2.43516	Ogr14311	g26238.t1	rna-XM_044424426.1	taf4b
rna-XM_008108669.2	0.473441	0.416942	0.34914	0.260214	0.234793	0.278497	-21113.6	0.33702	0.33702	0.33702	0.33702	0.33702	0.33702	-21123	18.8599	Ogr02896	g14386.t1	rna-XM_044450297.1	rp1l1
rna-XM_008108671.2	0.237764	0.187891	0.239203	0.340951	0.592796	0.0001	-4597.48	0.22701	0.22701	0.22701	0.22701	0.22701	0.22701	-4598.85	2.75485	Ogr15621	g31146.t1	rna-XM_044426231.1	tmem200c
rna-XM_008108810.2	0.735783	0.213908	0.220933	0.231349	999	73.8948	-2458.37	0.2619	0.2619	0.2619	0.2619	0.2619	0.2619	-2462.56	8.37976	Ogr13513	g8086.t1	rna-XM_044426678.1	nol7
rna-XM_008108868.2	0.630757	0.49764	0.0185735	0.078814	1.11143	999	-8926.05	0.26809	0.26809	0.26809	0.26809	0.26809	0.26809	-9003.12	154.133	Ogr12368	g10689.t1	rna-XM_044442939.1	ctnnd2
rna-XM_008108897.2	0.425492	0.21769	0.536921	0.116701	0.198835	2.08016	-2062.78	0.32042	0.32042	0.32042	0.32042	0.32042	0.32042	-2064.87	4.19017	Ogr10747	g27025.t1	rna-XM_044439135.1	ier5
rna-XM_008108962.2	0.217555	0.29318	0.180743	0.0001	999	823.807	-7213.35	0.21403	0.21403	0.21403	0.21403	0.21403	0.21403	-7217.72	8.73832	Ogr01357	g23161.t1	rna-XM_044439144.1	tnn
rna-XM_008108968.2	0.0277712	0.615499	0.187083	999	0.087046	0.0001	-1179.23	0.21745	0.21745	0.21745	0.21745	0.21745	0.21745	-1191.58	24.7059	Ogr15975	g29802.t1	rna-XM_044425992.1	LOC100555314
rna-XM_008109035.2	0.481063	0.132458	0.190475	0.162159	999	2.75182	-8228.24	0.20848	0.20848	0.20848	0.20848	0.20848	0.20848	-8240.19	23.9084	Ogr17403	g2337.t1	rna-XM_044442839.1	slc4a9
rna-XM_008109239.2	0.596761	0.750098	0.216645	0.260969	0.3132	2.26463	-6551.44	0.30255	0.30255	0.30255	0.30255	0.30255	0.30255	-6556.28	9.67638	Ogr19009	g8066.t1	rna-XM_044438483.1	esyt3
rna-XM_008109246.2	1.25122	0.0426884	0.0636755	0.199835	42.0284	0.0001	-2577.36	0.19392	0.19392	0.19392	0.19392	0.19392	0.19392	-2601.84	48.9476	Ogr09397	g16591.t1	rna-XM_044432247.1	ephx4
rna-XM_008109375.2	0.0001	0.145242	0.0339559	0.0498605	0.0619558	1.36844	-1924.19	0.05355	0.05355	0.05355	0.05355	0.05355	0.05355	-1927.48	6.57594	Ogr14876	g22274.t1	rna-XM_044430327.1	jun
rna-XM_008109425.1	0.197296	0.25426	0.219495	0.0001	0.882329	0.351142	-4271.14	0.2459	0.2459	0.2459	0.2459	0.2459	0.2459	-4273.74	5.19838	Ogr05355	g17218.t1	rna-XM_044443410.1	amigo1
rna-XM_008109454.2	0.509084	0.599046	0.436549	999	0.981018	0.0946253	-2917.03	0.45899	0.45899	0.45899	0.45899	0.45899	0.45899	-2918.46	2.84963	Ogr14783	g21431.t1	rna-XM_044443105.1	snapc2
rna-XM_008109538.2	0.119567	0.344586	0.245278	0.272712	28.9382	0.0001	-1814.85	0.25867	0.25867	0.25867	0.25867	0.25867	0.25867	-1816.35	2.99465	Ogr13754	g13508.t1	rna-XM_044431668.1	tctex1d4
rna-XM_008109549.1	0.351796	0.244256	0.132369	0.0744267	0.0001	1.45653	-5533.91	0.12324	0.12324	0.12324	0.12324	0.12324	0.12324	-5542.96	18.1057	Ogr13770	g19166.t1	rna-XM_044431638.1	rad54l
rna-XM_008109607.2	0.152061	0.288078	0.137183	0.0001	4.55658	0.797798	-4931.15	0.19893	0.19893	0.19893	0.19893	0.19893	0.19893	-4937.04	11.7757	Ogr18171	g2750.t1	rna-XM_044451394.1	nuak2
rna-XM_008109796.2	0.363313	0.19485	0.164989	999	0.164994	0.0515054	-12456.8	0.17192	0.17192	0.17192	0.17192	0.17192	0.17192	-12467.2	20.7653	Ogr11777	g995.t1	rna-XM_044431785.1	cacna1s
rna-XM_008109810.2	0.382593	0.98908	0.662902	0.0001	265.742	1.73285	-4517.82	0.67199	0.67199	0.67199	0.67199	0.67199	0.67199	-4520.07	4.51374	Ogr01739	g17205.t1	rna-XM_044431740.1	psrc1
rna-XM_008109834.2	0.101999	0.375603	0.335559	999	0.171815	0.129745	-6104.21	0.30968	0.30968	0.30968	0.30968	0.30968	0.30968	-6110.18	11.9375	Ogr12946	g28950.t1	rna-XM_044447189.1	ddx20
rna-XM_008109852.2	0.473025	0.435295	0.0274736	0.0001	0.0001	999	-1621.61	0.25165	0.25165	0.25165	0.25165	0.25165	0.25165	-1632.59	21.9597	Ogr09498	g12479.t1	rna-XM_044418519.1	LOC103278738
rna-XM_008109938.2	0.274866	0.571845	0.0187145	0.0001	999	999	-2305.66	0.19042	0.19042	0.19042	0.19042	0.19042	0.19042	-2337.8	64.2656	Ogr18193	g7635.t1	rna-XM_044447451.1	eif6
rna-XM_008110026.2	0.160102	0.012262	0.281074	999	0.0001	0.0001	-3762.99	0.07965	0.07965	0.07965	0.07965	0.07965	0.07965	-3777.39	28.7859	Ogr07041	g11515.t1	rna-XM_044420522.1	syt6
rna-XM_008110143.1	0.10879	0.536639	0.129535	0.0001	999	1.19362	-2684.67	0.20931	0.20931	0.20931	0.20931	0.20931	0.20931	-2694.65	19.9592	Ogr12546	g14352.t1	rna-XM_044455570.1	ppp1r3d
rna-XM_008110178.2	0.475309	0.213726	0.116173	0.0001	1.06743	0.260212	-3647.4	0.18445	0.18445	0.18445	0.18445	0.18445	0.18445	-3659.52	24.2445	Ogr12489	g26554.t1	rna-XM_044455296.1	slc17a9
rna-XM_008110201.2	0.337769	0.157986	0.266174	0.0001	0.230151	999	-3865.72	0.2227	0.2227	0.2227	0.2227	0.2227	0.2227	-3869.98	8.51131	Ogr14936	g27508.t1	rna-XM_044455522.1	ptk6
rna-XM_008110202.2	0.192261	0.391279	0.290314	999	0.384697	0.0001	-7133.2	0.22842	0.22842	0.22842	0.22842	0.22842	0.22842	-7151.21	36.0216	Ogr11851	g9163.t1	rna-XM_044438424.1	vil1
rna-XM_008110249.2	0.570724	0.348471	0.0613631	0.436898	0.0001	0.0001	-3385.12	0.16114	0.16114	0.16114	0.16114	0.16114	0.16114	-3413.03	55.8291	Ogr08159	g3047.t1	rna-XM_044428336.1	kin
rna-XM_008110282.2	0.543297	0.160646	0.212139	1.29929	1.2973	0.351956	-6426.67	0.29426	0.29426	0.29426	0.29426	0.29426	0.29426	-6431.57	9.80642	Ogr02212	g119.t1	rna-XM_044430497.1	lrguk
rna-XM_008110327.2	0.256679	0.306836	0.282724	999	0.430567	0.11691	-6112.52	0.30704	0.30704	0.30704	0.30704	0.30704	0.30704	-6114.36	3.66931	Ogr02341	g9553.t1	rna-XM_044430409.1	casc1
rna-XM_008110328.1	0.0475028	0.0686748	0.046026	0.0001	0.0777597	3.95006	-2361.76	0.06219	0.06219	0.06219	0.06219	0.06219	0.06219	-2362.37	1.22705	Ogr09477	g9550.t1	rna-XM_044452166.1	LOC100556586
rna-XM_008110374.1	0.346748	0.340902	0.133471	0.295568	3.55691	0.0001	-4787.01	0.20477	0.20477	0.20477	0.20477	0.20477	0.20477	-4790.76	7.48464	Ogr06775	g7808.t1	rna-XM_044452165.1	LOC100558870
rna-XM_008110545.2	0.419871	0.188311	0.0001	999	0.245669	0.103307	-6068.76	0.20265	0.20265	0.20265	0.20265	0.20265	0.20265	-6070.9	4.28458	Ogr05103	g8378.t1	rna-XM_044441161.1	LOC103278832
rna-XM_008110597.2	0.601925	0.274681	0.352736	0.197526	0.397949	999	-5374.02	0.32429	0.32429	0.32429	0.32429	0.32429	0.32429	-5377.39	6.73867	Ogr16112	g21578.t1	rna-XM_044441305.1	ckap4
rna-XM_008110612.2	0.517892	0.227116	0.43374	6.07345	0.19671	0.273374	-3100.7	0.31013	0.31013	0.31013	0.31013	0.31013	0.31013	-3102.65	3.90293	Ogr00515	g29156.t1	rna-XM_044437271.1	fam181a
rna-XM_008110663.2	0.93926	0.389879	0.117138	999	0.201486	0.0001	-2209.05	0.2102	0.2102	0.2102	0.2102	0.2102	0.2102	-2227.49	36.8719	Ogr16213	g3972.t1	rna-XM_044441171.1	kctd17
rna-XM_008110670.2	0.264343	0.282215	0.278466	1.6457	0.502904	0.0001	-3977.37	0.29208	0.29208	0.29208	0.29208	0.29208	0.29208	-3978.69	2.63471	Ogr13704	g7133.t1	rna-XM_044422744.1	LOC103278849
rna-XM_008110693.2	0.178535	0.27051	0.170263	0.104839	0.139086	0.571211	-4890.06	0.1621	0.1621	0.1621	0.1621	0.1621	0.1621	-4896.43	12.7469	Ogr16226	g28488.t1	rna-XM_044441037.1	gga1
rna-XM_008110694.2	0.262827	0.483335	0.238991	0.371189	0.743337	0.0001	-4727.44	0.24685	0.24685	0.24685	0.24685	0.24685	0.24685	-4736.39	17.9057	Ogr13703	g7129.t1	rna-XM_044420775.1	mrpl16
rna-XM_008110707.1	0.657463	0.121696	0.188256	0.0362172	0.348653	999	-4044.08	0.24807	0.24807	0.24807	0.24807	0.24807	0.24807	-4057.89	27.6043	Ogr11638	g28535.t1	rna-XM_044441139.1	nptxr
rna-XM_008110722.2	0.118573	0.117148	0.0575408	0.0001	0.128261	0.800936	-2939.94	0.07893	0.07893	0.07893	0.07893	0.07893	0.07893	-2942.01	4.14283	Ogr14425	g8761.t1	rna-XM_044455437.1	mief1
rna-XM_008110723.2	0.443686	0.0717997	0.108821	0.13507	0.0926405	778.361	-14823.3	0.15604	0.15604	0.15604	0.15604	0.15604	0.15604	-14855.3	63.8915	Ogr14428	g8756.t1	rna-XM_044455382.1	cacna1i
rna-XM_008110731.2	0.41215	0.285453	0.257334	0.0001	0.310256	0.380553	-3916.08	0.28715	0.28715	0.28715	0.28715	0.28715	0.28715	-3917.04	1.91428	Ogr14431	g29260.t1	rna-XM_044455448.1	fam83f
rna-XM_008110753.2	0.555188	0.0905387	0.258538	999	1.16898	0.290398	-9604.53	0.38004	0.38004	0.38004	0.38004	0.38004	0.38004	-9612.33	15.591	Ogr14452	g2092.t1	rna-XM_044455176.1	mei1
rna-XM_008111028.2	0.386021	0.538336	0.657804	0.305165	1.51305	0.797553	-4760.91	0.45382	0.45382	0.45382	0.45382	0.45382	0.45382	-4767.65	13.4683	Ogr13680	g7101.t1	rna-XM_044420811.1	serping1
rna-XM_008111081.1	0.0001	0.0001	0.0196253	0.0001	0.411959	64.7819	-1338.4	0.07343	0.07343	0.07343	0.07343	0.07343	0.07343	-1345.23	13.6774	Ogr04691	g12537.t1	rna-XM_044423101.1	rpl18a
rna-XM_008111198.1	3.7202	0.443966	0.219207	0.4303	0.354399	0.0001	-3748	0.38671	0.38671	0.38671	0.38671	0.38671	0.38671	-3753.61	11.214	Ogr18722	g3141.t1	rna-XM_044428494.1	atoh1
rna-XM_008111218.2	0.252907	0.115553	0.080399	0.0001	999	0.277622	-1823.97	0.18798	0.18798	0.18798	0.18798	0.18798	0.18798	-1828.1	8.2665	Ogr09098	g24237.t1	rna-XM_044423144.1	LOC103278926
rna-XM_008111296.2	0.0132687	0.073057	0.0769246	999	0.0001	0.0001	-3964.16	0.05523	0.05523	0.05523	0.05523	0.05523	0.05523	-3969.47	10.6141	Ogr08493	g15930.t1	rna-XM_044438413.1	ankrd13d
rna-XM_008111333.2	0.12063	0.101605	0.0846685	999	0.492408	0.0001	-3140.86	0.10665	0.10665	0.10665	0.10665	0.10665	0.10665	-3143.08	4.43632	Ogr13458	g13333.t1	rna-XM_044418151.1	LOC100563080
rna-XM_008111386.2	0.174478	0.25331	0.729996	0.0001	999	0.736506	-880.717	0.30187	0.30187	0.30187	0.30187	0.30187	0.30187	-886.994	12.5532	Ogr07708	g17574.t1	rna-XM_044436393.1	c1h14orf142
rna-XM_008111488.2	0.146011	0.139184	0.0844689	0.0001	0.0802341	999	-3264.44	0.09612	0.09612	0.09612	0.09612	0.09612	0.09612	-3267.61	6.33308	Ogr08503	g15948.t1	rna-XM_044438259.1	rps6kb2
rna-XM_008111681.2	1.40848	0.541482	0.124725	0.190124	0.469117	1.9469	-2709.53	0.26716	0.26716	0.26716	0.26716	0.26716	0.26716	-2729.56	40.0531	Ogr11801	g16213.t1	rna-XM_044418146.1	srd5a3
rna-XM_008111912.2	0.162822	0.544634	0.121856	0.0001	0.125309	999	-5249.98	0.18205	0.18205	0.18205	0.18205	0.18205	0.18205	-5280.75	61.542	Ogr12079	g27007.t1	rna-XM_044438022.1	asic4
rna-XM_008112002.1	0.380561	0.367095	0.330725	0.36701	10.8241	0.0001	-5017.34	0.35998	0.35998	0.35998	0.35998	0.35998	0.35998	-5020.85	7.03015	Ogr05929	g18976.t1	rna-XM_044435591.1	akap5
rna-XM_008112005.1	0.457536	0.0001	0.0426692	0.0001	0.2547	0.158579	-3313.66	0.12237	0.12237	0.12237	0.12237	0.12237	0.12237	-3318.24	9.16604	Ogr13370	g29342.t1	rna-XM_044430792.1	tmem184c
rna-XM_008112202.2	0.602803	0.411743	0.156168	0.137157	26.5033	0.0001	-3987.39	0.19986	0.19986	0.19986	0.19986	0.19986	0.19986	-4005.39	35.9909	Ogr14488	g4082.t1	rna-XM_044425282.1	LOC100561963
rna-XM_008112211.2	0.194737	0.0717725	0.207867	0.0001	0.181324	0.257363	-6622.72	0.13944	0.13944	0.13944	0.13944	0.13944	0.13944	-6631.79	18.1417	Ogr14493	g16984.t1	rna-XM_044425336.1	vill
rna-XM_008112214.2	0.362933	0.289993	0.473569	999	0.647672	0.169939	-5223.64	0.3838	0.3838	0.3838	0.3838	0.3838	0.3838	-5226.98	6.68768	Ogr11870	g15043.t1	rna-XM_044438237.1	prkag3
rna-XM_008112242.2	0.0765939	0.141223	0.196548	0.0001	0.00182215	999	-3125.72	0.09747	0.09747	0.09747	0.09747	0.09747	0.09747	-3136.92	22.3898	Ogr11612	g10543.t1	rna-XM_044425009.1	gjc2
rna-XM_008112280.1	0.0397338	0.296222	0.0359884	0.125989	0.0481017	0.425141	-6200.97	0.12075	0.12075	0.12075	0.12075	0.12075	0.12075	-6224.14	46.3467	Ogr13698	g7123.t1	rna-XM_044420786.1	osbp
rna-XM_008112292.2	0.253791	0.434339	0.0828696	0.0001	999	0.484152	-3055.13	0.23399	0.23399	0.23399	0.23399	0.23399	0.23399	-3065.84	21.4302	Ogr12822	g22495.t1	rna-XM_044425005.1	mnx1
rna-XM_008112428.2	0.124683	0.14626	0.0630568	0.330552	0.597268	0.0001	-4622.7	0.17732	0.17732	0.17732	0.17732	0.17732	0.17732	-4625.87	6.33124	Ogr02105	g6222.t1	rna-XM_044424863.1	otud1
rna-XM_008112475.2	0.202797	0.292692	0.088382	0.16176	999	0.638023	-2829.91	0.24141	0.24141	0.24141	0.24141	0.24141	0.24141	-2835.89	11.9555	Ogr08507	g15952.t1	rna-XM_044438459.1	cabp4
rna-XM_008112501.2	0.212592	0.128731	0.0396464	0.0001	0.099624	0.174409	-4449	0.12012	0.12012	0.12012	0.12012	0.12012	0.12012	-4454.76	11.5139	Ogr17613	g4901.t1	rna-XM_044425037.1	fzd1
rna-XM_008112557.2	0.022691	0.0505661	0.0961957	0.0734012	0.0563952	0.142534	-2152.5	0.10293	0.10293	0.10293	0.10293	0.10293	0.10293	-2157.05	9.10979	Ogr15710	g5208.t1	rna-XM_044429219.1	dlx5
rna-XM_008112720.2	0.0825278	0.0001	0.0257734	0.0001	999	999	-2776.11	0.10368	0.10368	0.10368	0.10368	0.10368	0.10368	-2785.06	17.9065	Ogr11867	g15031.t1	rna-XM_044438466.1	LOC100556196
rna-XM_008112782.2	0.109751	0.420617	0.180435	0.536258	0.0001	0.0001	-1604.23	0.23813	0.23813	0.23813	0.23813	0.23813	0.23813	-1609	9.54583	Ogr14597	g872.t1	rna-XM_044438393.1	LOC100553423
rna-XM_008113018.2	0.38368	0.408742	0.235507	999	0.0400534	0.162614	-15156.4	0.26529	0.26529	0.26529	0.26529	0.26529	0.26529	-15166.8	20.9486	Ogr10195	g21843.t1	rna-XM_044438487.1	lct
rna-XM_008113143.2	0.0001	0.10314	0.0001	0.0001	0.384791	912.138	-3264.54	0.08066	0.08066	0.08066	0.08066	0.08066	0.08066	-3303.65	78.232	Ogr17010	g6891.t1	rna-XM_044447371.1	tubg1
rna-XM_008113145.1	0.157952	0.224025	0.108833	0.32528	0.293382	0.0702228	-10693.8	0.16882	0.16882	0.16882	0.16882	0.16882	0.16882	-10699.6	11.73	Ogr05135	g6896.t1	rna-XM_044447343.1	cntnap1
rna-XM_008113214.2	0.0286611	0.0292674	0.00799621	0.0402048	0.0443683	0.0001	-3528.87	0.03116	0.03116	0.03116	0.03116	0.03116	0.03116	-3530.84	3.93891	Ogr06580	g26373.t1	rna-XM_044418760.1	fzd2
rna-XM_008113218.2	0.17209	0.391234	0.0976074	245.141	999	0.0501729	-11770.6	0.16365	0.16365	0.16365	0.16365	0.16365	0.16365	-11795.3	49.3842	Ogr06582	g19812.t1	rna-XM_044418641.1	fam171a2
rna-XM_008113264.2	0.169745	0.122526	0.0582857	0.237683	0.165977	0.879604	-3815.05	0.16321	0.16321	0.16321	0.16321	0.16321	0.16321	-3821.08	12.0626	Ogr16148	g9401.t1	rna-XM_044446991.1	cnp
rna-XM_008113266.2	0.0941314	0.157704	0.142895	0.0001	0.242764	0.100545	-4128.24	0.11976	0.11976	0.11976	0.11976	0.11976	0.11976	-4130.1	3.72718	Ogr16153	g9409.t1	rna-XM_044447163.1	fkbp10
rna-XM_008113338.1	0.0001	0.060616	0.107854	999	0.0402099	0.0001	-1548.99	0.05398	0.05398	0.05398	0.05398	0.05398	0.05398	-1552.19	6.39332	Ogr02309	g24547.t1	rna-XM_044447169.1	lrrc3c
rna-XM_008113376.2	0.18813	0.455348	0.360752	0.194279	442.4	0.0001	-3009.56	0.26334	0.26334	0.26334	0.26334	0.26334	0.26334	-3020.2	21.274	Ogr03016	g22995.t1	rna-XM_044447207.1	ccr7
rna-XM_008113377.2	0.399334	0.200281	0.49168	0.143843	0.594953	999	-3260.87	0.29869	0.29869	0.29869	0.29869	0.29869	0.29869	-3266.14	10.5357	Ogr02112	g23005.t1	rna-XM_044446964.1	krt23
rna-XM_008113392.2	0.134736	0.313562	0.304085	0.0001	0.23722	1.03953	-4540.36	0.25489	0.25489	0.25489	0.25489	0.25489	0.25489	-4543.53	6.34747	Ogr08704	g23009.t1	rna-XM_044446963.1	LOC100563808
rna-XM_008113398.2	0.262096	0.204925	0.265954	0.195821	0.783934	0.0001	-7354.72	0.20477	0.20477	0.20477	0.20477	0.20477	0.20477	-7363.06	16.6789	Ogr08692	g14013.t1	rna-XM_044447007.1	hap1
rna-XM_008113420.2	0.177093	0.269284	0.161691	0.0001	0.858094	0.270455	-5176.24	0.23098	0.23098	0.23098	0.23098	0.23098	0.23098	-5177.65	2.82584	Ogr08896	g29871.t1	rna-XM_044444501.1	c6h17orf96
rna-XM_008113434.1	0.110951	0.0970573	0.108242	0.247463	0.18933	2.29555	-4065.93	0.16602	0.16602	0.16602	0.16602	0.16602	0.16602	-4069.78	7.69954	Ogr12599	g6012.t1	rna-XM_044444777.1	tbx21
rna-XM_008113450.2	0.0550922	0.0971398	0.0650291	154.634	999	0.0001	-2411.7	0.07508	0.07508	0.07508	0.07508	0.07508	0.07508	-2412.56	1.72178	Ogr12594	g6004.t1	rna-XM_044444732.1	sp6
rna-XM_008113464.2	0.277333	0.313667	0.181589	614.601	999	0.322583	-3491.16	0.30479	0.30479	0.30479	0.30479	0.30479	0.30479	-3495.6	8.89118	Ogr03687	g10095.t1	rna-XM_044418655.1	LOC103279262
rna-XM_008113501.2	0.530745	0.260071	0.0357126	0.0001	0.0001	2.77801	-2714.68	0.17097	0.17097	0.17097	0.17097	0.17097	0.17097	-2742.23	55.1131	Ogr00398	g29605.t1	rna-XM_044444553.1	ube2z
rna-XM_008113550.2	0.327833	0.279532	0.216708	0.289287	1.14489	0.0001	-4788.25	0.27446	0.27446	0.27446	0.27446	0.27446	0.27446	-4791.13	5.77074	Ogr11488	g14905.t1	rna-XM_044444515.1	plxdc1
rna-XM_008113571.2	0.0155225	0.447048	0.213722	0.131359	0.093773	999	-6086.64	0.19414	0.19414	0.19414	0.19414	0.19414	0.19414	-6097	20.7156	Ogr04317	g1507.t1	rna-XM_044444526.1	LOC103279277
rna-XM_008113578.2	0.273854	0.0615947	0.023035	0.0440079	0.0410649	0.000100127	-4087.29	0.06262	0.06262	0.06262	0.06262	0.06262	0.06262	-4096.85	19.1144	Ogr04323	g14958.t1	rna-XM_044444641.1	syt3
rna-XM_008113646.2	0.105677	0.15712	0.122626	0.132004	0.380059	0.0001	-7981.08	0.12713	0.12713	0.12713	0.12713	0.12713	0.12713	-7982.3	2.43172	Ogr06413	g20338.t1	rna-XM_044440945.1	LOC100556911
rna-XM_008113684.1	0.0717424	0.430902	0.136125	0.0001	0.125418	999	-2554.18	0.12987	0.12987	0.12987	0.12987	0.12987	0.12987	-2568.8	29.2485	Ogr09230	g20361.t1	rna-XM_044440668.1	eif2b1
rna-XM_008113737.2	0.115792	0.169459	0.0504257	0.168091	0.0001	0.417132	-6555.56	0.10653	0.10653	0.10653	0.10653	0.10653	0.10653	-6569.77	28.4125	Ogr15764	g30278.t1	rna-XM_044448941.1	ksr2
rna-XM_008113764.2	0.140277	0.437005	0.0566949	0.172091	0.127209	0.0001	-4036.7	0.18308	0.18308	0.18308	0.18308	0.18308	0.18308	-4052.67	31.9505	Ogr17736	g11754.t1	rna-XM_044439587.1	pou2f3
rna-XM_008113769.2	0.282154	0.196981	0.282538	0.271541	0.335561	1.57492	-7315.03	0.26389	0.26389	0.26389	0.26389	0.26389	0.26389	-7316.57	3.07226	Ogr06499	g440.t1	rna-XM_044418797.1	LOC103279301
rna-XM_008113791.2	1.19943	0.352582	0.242919	0.276272	999	0.0001	-6155.34	0.34013	0.34013	0.34013	0.34013	0.34013	0.34013	-6165	19.3281	Ogr02259	g28905.t1	rna-XM_044435290.1	lypd3
rna-XM_008113792.1	0.159736	0.379232	0.277768	0.559737	0.439381	0.0001	-3129.33	0.25578	0.25578	0.25578	0.25578	0.25578	0.25578	-3131.9	5.13613	Ogr02258	g28906.t1	rna-XM_044435291.1	LOC103279308
rna-XM_008113796.1	0.116035	0.227223	0.149657	0.0001	0.31179	999	-2164.82	0.15899	0.15899	0.15899	0.15899	0.15899	0.15899	-2168.85	8.06405	Ogr02256	g28908.t1	rna-XM_044434902.1	ethe1
rna-XM_008113809.2	0.320694	0.205933	0.367142	0.172451	0.599559	0.0001	-20425.6	0.19241	0.19241	0.19241	0.19241	0.19241	0.19241	-20533.8	216.396	Ogr04855	g3200.t1	rna-XM_044425409.1	sptbn4
rna-XM_008113814.1	0.505452	0.530326	0.338499	999	2.5366	0.121591	-20793.4	0.36858	0.36858	0.36858	0.36858	0.36858	0.36858	-20836.4	85.9949	Ogr04859	g3183.t1	rna-XM_044425411.1	prx
rna-XM_008113834.2	0.39824	0.140822	0.0220087	0.0001	0.0402683	0.0001	-1492.99	0.05222	0.05222	0.05222	0.05222	0.05222	0.05222	-1511.22	36.4642	Ogr00983	g11861.t1	rna-XM_044435550.1	rab4b
rna-XM_008113862.2	0.231646	0.215819	0.329726	999	0.62142	0.303039	-2508.65	0.31236	0.31236	0.31236	0.31236	0.31236	0.31236	-2510.12	2.94982	Ogr08749	g16961.t1	rna-XM_044435309.1	LOC103279322
rna-XM_008113874.1	0.740998	0.43843	0.589985	0.272547	0.0236251	0.0528834	-1900.52	0.28938	0.28938	0.28938	0.28938	0.28938	0.28938	-1907.91	14.7753	Ogr04846	g345.t1	rna-XM_044429735.1	ppp1r14a
rna-XM_008113875.1	0.585825	0.727614	0.571787	0.0001	0.309822	0.381637	-2680.22	0.4584	0.4584	0.4584	0.4584	0.4584	0.4584	-2685.23	10.0211	Ogr04847	g343.t1	rna-XM_044429738.1	LOC100563810
rna-XM_008113910.2	0.587275	0.275382	0.293378	999	0.0001	0.0001	-2437.65	0.28014	0.28014	0.28014	0.28014	0.28014	0.28014	-2440	4.68383	Ogr09678	g30920.t1	rna-XM_044427862.1	LOC100558745
rna-XM_008113914.2	0.0196049	0.010258	0.0185488	975.612	0.0122352	0.0001	-5060.82	0.01365	0.01365	0.01365	0.01365	0.01365	0.01365	-5062.44	3.25445	Ogr09684	g30927.t1	rna-XM_044427797.1	vps35
rna-XM_008113919.1	0.656239	999	0.265545	0.000100203	0.0001	999	-2354.87	0.2496	0.2496	0.2496	0.2496	0.2496	0.2496	-2358.38	7.03611	Ogr09680	g30923.t1	rna-XM_044427884.1	cch16orf87
rna-XM_008113937.2	0.942848	0.708808	0.243161	0.464587	0.0844874	0.335697	-2900.43	0.37978	0.37978	0.37978	0.37978	0.37978	0.37978	-2903.96	7.06049	Ogr09668	g20441.t1	rna-XM_044434156.1	LOC103279341
rna-XM_008113950.2	0.972849	0.356446	0.345145	0.0001	0.789501	999	-4588.33	0.42465	0.42465	0.42465	0.42465	0.42465	0.42465	-4592.41	8.16733	Ogr09802	g18223.t1	rna-XM_044434205.1	LOC103279342
rna-XM_008113953.2	0.235234	0.199967	0.249233	0.184933	0.255187	0.0001	-19346	0.19656	0.19656	0.19656	0.19656	0.19656	0.19656	-19356	19.9903	Ogr09667	g28716.t1	rna-XM_044434106.1	pkd1l2
rna-XM_008114028.2	0.0909736	0.0986239	0.0001	0.136167	0.327603	0.0001	-1475.46	0.09958	0.09958	0.09958	0.09958	0.09958	0.09958	-1480.74	10.5556	Ogr18713	g22610.t1	rna-XM_044446071.1	LOC100556717
rna-XM_008114249.2	0.298188	0.277291	0.116994	0.378443	999	0.0001	-9373.61	0.19352	0.19352	0.19352	0.19352	0.19352	0.19352	-9393.59	39.9749	Ogr08452	g9048.t1	rna-XM_044420040.1	synpo2l
rna-XM_008114296.2	0.103693	0.799047	0.682148	0.0001	0.257266	0.251389	-5555.01	0.32046	0.32046	0.32046	0.32046	0.32046	0.32046	-5579.25	48.4699	Ogr19419	g3253.t1	rna-XM_044420056.1	znf503
rna-XM_008114373.2	0.555657	0.0284046	0.0001	0.143293	0.148775	999	-1676.26	0.17844	0.17844	0.17844	0.17844	0.17844	0.17844	-1686.81	21.1118	Ogr06109	g23397.t1	rna-XM_044422121.1	nog
rna-XM_008114376.1	0.150247	0.204404	0.196433	0.228582	0.174483	0.0001	-3020.14	0.18985	0.18985	0.18985	0.18985	0.18985	0.18985	-3020.34	0.407794	Ogr06107	g23400.t1	rna-XM_044422160.1	LOC100567598
rna-XM_008114378.2	0.576685	0.510738	0.447937	0.0001	0.0001	0.433515	-5737.35	0.43987	0.43987	0.43987	0.43987	0.43987	0.43987	-5739.6	4.49906	Ogr06105	g23403.t1	rna-XM_044422071.1	coil
rna-XM_008114395.2	0.412936	0.0630546	0.189243	0.0001	0.123202	1.53091	-2333.23	0.12856	0.12856	0.12856	0.12856	0.12856	0.12856	-2339.46	12.4563	Ogr17460	g4145.t1	rna-XM_044449605.1	rdh5
rna-XM_008114411.1	0.100679	0.278184	0.0897969	999	0.0001	0.0001	-5552.87	0.13179	0.13179	0.13179	0.13179	0.13179	0.13179	-5560.55	15.3595	Ogr17467	g6672.t1	rna-XM_044449572.1	prph
rna-XM_008114412.2	0.28882	0.117907	0.070632	0.0001	0.0207826	999	-3496.54	0.07593	0.07593	0.07593	0.07593	0.07593	0.07593	-3519.29	45.5	Ogr17469	g6665.t1	rna-XM_044449540.1	lmbr1l
rna-XM_008114414.2	0.0908541	0.0170551	0.0127543	0.0001	2.58168	0.31176	-2553.06	0.08797	0.08797	0.08797	0.08797	0.08797	0.08797	-2564.44	22.7609	Ogr17474	g7980.t1	rna-XM_044449533.1	gdf11
rna-XM_008114422.2	0.0001	0.024817	0.019956	0.0001	0.0001	412.964	-1863.68	0.01068	0.01068	0.01068	0.01068	0.01068	0.01068	-1865.42	3.48269	Ogr17481	g7993.t1	rna-XM_044449559.1	cdk2
rna-XM_008114447.2	0.20902	0.258187	0.115936	67.0594	0.321906	0.142931	-10372.3	0.17719	0.17719	0.17719	0.17719	0.17719	0.17719	-10380.5	16.4425	Ogr17487	g12847.t1	rna-XM_044449534.1	erbb3
rna-XM_008114453.2	0.324931	0.162966	0.196665	999	0.185914	0.0001	-3842.93	0.15206	0.15206	0.15206	0.15206	0.15206	0.15206	-3851.74	17.6153	Ogr11296	g13628.t1	rna-XM_044419910.1	lrit2
rna-XM_008114513.2	0.214285	0.179221	0.196765	68.179	0.241654	0.165686	-6421.03	0.19057	0.19057	0.19057	0.19057	0.19057	0.19057	-6421.56	1.05429	Ogr05045	g1715.t1	rna-XM_044423803.1	tnfaip3
rna-XM_008114549.2	0.356657	1.23559	0.161524	0.125942	0.248113	999	-7625.43	0.29713	0.29713	0.29713	0.29713	0.29713	0.29713	-7651.92	52.9871	Ogr06355	g7255.t1	rna-XM_044431943.1	col6a2
rna-XM_008114560.2	0.503043	0.186117	0.215763	159.46	1.50211	0.18074	-8184.67	0.24963	0.24963	0.24963	0.24963	0.24963	0.24963	-8195.88	22.4044	Ogr06354	g7254.t1	rna-XM_044431909.1	col6a1
rna-XM_008114633.2	0.264902	0.526437	0.434058	0.0001	0.313644	0.362812	-2955.53	0.3803	0.3803	0.3803	0.3803	0.3803	0.3803	-2956.72	2.38545	Ogr06871	g21835.t1	rna-XM_044427542.1	LOC103279451
rna-XM_008114665.2	0.161957	0.394702	0.383578	999	0.947035	0.183374	-3199.41	0.29342	0.29342	0.29342	0.29342	0.29342	0.29342	-3205.15	11.4994	Ogr12744	g9694.t1	rna-XM_044427425.1	LOC103279455
rna-XM_008114669.2	0.0525787	0.270658	0.425425	0.0001	999	999	-2484.89	0.24744	0.24744	0.24744	0.24744	0.24744	0.24744	-2494.03	18.2879	Ogr00464	g26533.t1	rna-XM_044427178.1	LOC100552471
rna-XM_008114690.2	0.0759392	0.22285	0.105854	999	0.232029	0.0326978	-5483.16	0.12656	0.12656	0.12656	0.12656	0.12656	0.12656	-5492.88	19.4386	Ogr06872	g21836.t1	rna-XM_044427534.1	LOC100565322
rna-XM_008114691.1	0.393956	0.493241	0.257852	0.14861	0.516149	999	-5451.2	0.3071	0.3071	0.3071	0.3071	0.3071	0.3071	-5455.63	8.86704	Ogr00080	g8918.t1	rna-XM_044427174.1	pof1b
rna-XM_008114717.2	0.375213	0.432688	0.251895	999	1.02867	0.078619	-10687.9	0.31491	0.31491	0.31491	0.31491	0.31491	0.31491	-10696.7	17.6375	Ogr11223	g2360.t1	rna-XM_044439205.1	lamc2
rna-XM_008114812.2	0.0001	0.371927	0.04326	0.0001	0.0001	0.38841	-1976.45	0.14555	0.14555	0.14555	0.14555	0.14555	0.14555	-1995.54	38.1713	Ogr16573	g17661.t1	rna-XM_044450422.1	emx2
rna-XM_008114813.2	0.267813	0.275504	0.263154	2.70149	0.3569	0.316849	-8724.3	0.29655	0.29655	0.29655	0.29655	0.29655	0.29655	-8724.86	1.12989	Ogr16576	g17658.t1	rna-XM_044439627.1	pdzd8
rna-XM_008114905.1	0.0001	0.527721	0.0114898	0.0001	999	25.1385	-3798.04	0.17888	0.17888	0.17888	0.17888	0.17888	0.17888	-3840.19	84.2956	Ogr08476	g5366.t1	rna-XM_044424274.1	klhl14
rna-XM_008114978.2	0.60738	0.57201	0.137039	0.0239589	0.0001	1.09279	-3322.29	0.31712	0.31712	0.31712	0.31712	0.31712	0.31712	-3333.77	22.9674	Ogr02573	g18739.t1	rna-XM_044455026.1	txndc5
rna-XM_008115084.2	0.265344	0.217977	0.0963369	999	1.07836	0.0481345	-2860.97	0.18529	0.18529	0.18529	0.18529	0.18529	0.18529	-2872.49	23.04	Ogr12984	g31396.t1	rna-XM_044443184.1	stac3
rna-XM_008115087.2	0.0962901	0.143598	0.077521	0.561692	0.18945	0.000110901	-3423.06	0.07801	0.07801	0.07801	0.07801	0.07801	0.07801	-3427.33	8.53622	Ogr12987	g4891.t1	rna-XM_044443216.1	shmt2
rna-XM_008115104.2	0.159221	0.251158	0.161471	0.63963	0.198855	0.132343	-9038.2	0.15966	0.15966	0.15966	0.15966	0.15966	0.15966	-9042.22	8.04325	Ogr12980	g31403.t1	rna-XM_044443124.1	gli1
rna-XM_008115169.2	0.711024	0.0380638	0.0440682	0.0001	0.0001	26.2997	-4355.68	0.10346	0.10346	0.10346	0.10346	0.10346	0.10346	-4395.67	79.9786	Ogr10976	g23956.t1	rna-XM_044418344.1	fign
rna-XM_008115319.2	0.185414	0.486154	0.373127	0.0001	0.581961	0.417991	-2300.53	0.35343	0.35343	0.35343	0.35343	0.35343	0.35343	-2302.29	3.51594	Ogr04516	g16696.t1	rna-XM_044420670.1	fgfbp3
rna-XM_008115359.2	0.26119	0.288183	0.187759	0.109555	0.255733	999	-3059.46	0.23163	0.23163	0.23163	0.23163	0.23163	0.23163	-3060.52	2.12162	Ogr11379	g2163.t1	rna-XM_044440186.1	LOC103279554
rna-XM_008115375.2	0.0584678	0.115718	0.118682	999	0.13692	0.0001	-2418.63	0.11135	0.11135	0.11135	0.11135	0.11135	0.11135	-2421.81	6.36669	Ogr11360	g1107.t1	rna-XM_044422411.1	apex1
rna-XM_008115383.2	0.478062	0.327444	0.417393	0.0001	0.613852	0.27466	-4849.56	0.3475	0.3475	0.3475	0.3475	0.3475	0.3475	-4854.64	10.1563	Ogr04832	g8270.t1	rna-XM_044428141.1	mettl17
rna-XM_008115386.2	0.181007	0.372597	0.201248	0.206614	999	0.0001	-6451.42	0.22596	0.22596	0.22596	0.22596	0.22596	0.22596	-6457.95	13.071	Ogr05584	g2113.t1	rna-XM_044422565.1	LOC103279562
rna-XM_008115433.2	0.315428	0.472793	0.0820044	1.18129	0.138951	0.0588554	-7774.87	0.19051	0.19051	0.19051	0.19051	0.19051	0.19051	-7807.41	65.0957	Ogr04783	g28991.t1	rna-XM_044448001.1	tgfb1i1
rna-XM_008115473.1	0.200989	0.377653	0.160277	0.14599	0.189077	0.0001	-1251.11	0.1717	0.1717	0.1717	0.1717	0.1717	0.1717	-1253.17	4.11328	Ogr04829	g8271.t1	rna-XM_044428142.1	LOC103279583
rna-XM_008115498.2	0.119805	0.110342	0.07116	0.0001	0.0001	0.17035	-2783.12	0.09199	0.09199	0.09199	0.09199	0.09199	0.09199	-2785.43	4.62379	Ogr05108	g21772.t1	rna-XM_044453350.1	arc
rna-XM_008115680.2	0.369256	0.518704	0.00800165	0.172849	0.626981	62.8834	-6120.25	0.29521	0.29521	0.29521	0.29521	0.29521	0.29521	-6143.33	46.1598	Ogr18172	g29720.t1	rna-XM_044445957.1	mfsd4a
rna-XM_008115914.2	0.103755	0.112767	0.24673	2.27524	1.23974	0.244335	-3867.52	0.20878	0.20878	0.20878	0.20878	0.20878	0.20878	-3873.27	11.4988	Ogr09327	g11252.t1	rna-XM_044417977.1	LOC100559998
rna-XM_008116063.2	0.346715	0.20475	0.273578	999	0.158907	0.261297	-6789.11	0.26202	0.26202	0.26202	0.26202	0.26202	0.26202	-6790.94	3.65577	Ogr16507	g8992.t1	rna-XM_044436941.1	hps6
rna-XM_008116075.2	0.160123	0.0571842	0.131585	0.151618	0.0001	10.0231	-1873.73	0.12235	0.12235	0.12235	0.12235	0.12235	0.12235	-1880.27	13.0876	Ogr16522	g24470.t1	rna-XM_044450226.1	lbx1
rna-XM_008116083.2	0.528018	0.094266	0.185179	0.248917	0.0578718	0.0001	-3244.54	0.15969	0.15969	0.15969	0.15969	0.15969	0.15969	-3255.26	21.4326	Ogr03466	g2771.t1	rna-XM_044419188.1	sox11
rna-XM_008116215.2	0.226572	0.203373	0.174241	0.205987	0.136381	999	-1372	0.21893	0.21893	0.21893	0.21893	0.21893	0.21893	-1372.55	1.11524	Ogr06713	g12137.t1	rna-XM_044434644.1	LOC103279718
rna-XM_008116273.2	0.107471	0.318149	0.163856	0.0001	0.435256	0.0239975	-3721.02	0.17604	0.17604	0.17604	0.17604	0.17604	0.17604	-3730.23	18.4243	Ogr13184	g8515.t1	rna-XM_044445312.1	mmp23b
rna-XM_008116347.2	0.28457	0.461552	0.548205	0.216421	0.248419	999	-4022.89	0.33384	0.33384	0.33384	0.33384	0.33384	0.33384	-4028.29	10.7955	Ogr13541	g7189.t1	rna-XM_044430277.1	foxd2
rna-XM_008116413.2	0.84064	0.714504	0.0640842	15.8373	0.0001	0.123351	-3707.39	0.34403	0.34403	0.34403	0.34403	0.34403	0.34403	-3737.19	59.6008	Ogr09467	g27950.t1	rna-XM_044420388.1	ccdc6
rna-XM_008116414.2	0.364625	0.160796	0.245275	999	0.10543	0.0915359	-4304.09	0.18591	0.18591	0.18591	0.18591	0.18591	0.18591	-4307.85	7.52108	Ogr09462	g3246.t1	rna-XM_044420013.1	LOC100553857
rna-XM_008116435.2	0.0001	0.0116698	0.0001	0.000106877	1.47594	0.0938775	-926.909	0.00433	0.00433	0.00433	0.00433	0.00433	0.00433	-928.066	2.3143	Ogr09356	g31228.t1	rna-XM_044431090.1	LOC100557242
rna-XM_008116437.2	0.126982	0.0548875	0.0956134	999	0.0001	0.0001	-3406.28	0.07367	0.07367	0.07367	0.07367	0.07367	0.07367	-3408.22	3.88681	Ogr14923	g11381.t1	rna-XM_044436622.1	kcnk10
rna-XM_008116495.2	0.245171	0.281243	0.226364	0.181988	0.185096	825.522	-9904.71	0.23808	0.23808	0.23808	0.23808	0.23808	0.23808	-9905.67	1.9233	Ogr06406	g23657.t1	rna-XM_044450091.1	ssc5d
rna-XM_008116556.2	0.477299	0.300283	0.284263	0.244077	0.452073	0.179648	-2716.27	0.26375	0.26375	0.26375	0.26375	0.26375	0.26375	-2719.76	6.98678	Ogr01221	g29310.t1	rna-XM_044450064.1	LOC100566504
rna-XM_008116636.2	0.0420161	0.155704	0.0934161	0.116359	0.476259	999	-7993.24	0.14348	0.14348	0.14348	0.14348	0.14348	0.14348	-7996.86	7.23641	Ogr02869	g4040.t1	rna-XM_044418926.1	mfhas1
rna-XM_008116671.1	0.0001	0.267287	0.645898	0.418058	999	1.13052	-18282.1	0.48184	0.48184	0.48184	0.48184	0.48184	0.48184	-18291.7	19.1526	Ogr14999	g5965.t1	rna-XM_044445141.1	tdrd6
rna-XM_008116720.1	0.136396	0.0504811	0.0216233	2.09718	0.0240833	0.112905	-1541.57	0.08288	0.08288	0.08288	0.08288	0.08288	0.08288	-1544.73	6.30534	Ogr08724	g4391.t1	rna-XM_044436545.1	six6
rna-XM_008116801.2	0.274189	0.277503	0.0873969	0.0001	0.246257	0.202899	-13829.7	0.16202	0.16202	0.16202	0.16202	0.16202	0.16202	-13866.3	73.1571	Ogr01828	g25379.t1	rna-XM_044445670.1	ppl
rna-XM_008116816.2	0.26551	0.115528	0.270861	0.0836164	0.253066	0.643534	-2056.79	0.21276	0.21276	0.21276	0.21276	0.21276	0.21276	-2058.24	2.89813	Ogr11988	g16477.t1	rna-XM_044436620.1	chac1
rna-XM_008116823.2	0.34536	0.475911	0.234499	999	1.394	0.173111	-6008.4	0.34511	0.34511	0.34511	0.34511	0.34511	0.34511	-6015.07	13.3333	Ogr11974	g16460.t1	rna-XM_044437149.1	rpusd2
rna-XM_008116831.2	0.154952	0.195266	0.138895	0.0001	0.0001	999	-5829.21	0.18287	0.18287	0.18287	0.18287	0.18287	0.18287	-5831.86	5.31365	Ogr11969	g16457.t1	rna-XM_044435898.1	bahd1
rna-XM_008116833.2	0.199449	0.163337	0.144698	0.0001	0.0350962	0.224254	-9837.88	0.15232	0.15232	0.15232	0.15232	0.15232	0.15232	-9839.87	3.99138	Ogr11967	g16451.t1	rna-XM_044435759.1	disp2
rna-XM_008116899.2	0.221828	0.72161	0.202599	1.02742	0.265788	0.247538	-2986.85	0.31872	0.31872	0.31872	0.31872	0.31872	0.31872	-2996.51	19.3043	Ogr13144	g10984.t1	rna-XM_044420073.1	LOC100563482
rna-XM_008116920.1	0.3776	0.238622	0.172986	0.275997	0.0780048	0.0001	-4654.64	0.20323	0.20323	0.20323	0.20323	0.20323	0.20323	-4657.23	5.17935	Ogr10561	g30991.t1	rna-XM_044436985.1	dlk1
rna-XM_008117047.2	0.152287	0.0001	0.271328	0.0001	0.15981	0.929315	-1608.62	0.17043	0.17043	0.17043	0.17043	0.17043	0.17043	-1614.18	11.1133	Ogr11834	g16133.t1	rna-XM_044450776.1	hoxa6
rna-XM_008117048.2	0.273441	0.133137	0.195753	516.205	1.29973	0.138129	-3267.36	0.1892	0.1892	0.1892	0.1892	0.1892	0.1892	-3269.27	3.83045	Ogr11832	g16137.t1	rna-XM_044450736.1	hoxa10
rna-XM_008117134.2	0.0258062	0.181251	0.105725	0.898588	0.319947	0.0001	-2135.03	0.15966	0.15966	0.15966	0.15966	0.15966	0.15966	-2141.74	13.4193	Ogr16061	g28459.t1	rna-XM_044447688.1	prrt2
rna-XM_008117161.2	0.0524678	0.254281	0.0814054	0.149799	999	0.0001	-3685.91	0.13	0.13	0.13	0.13	0.13	0.13	-3694.63	17.4372	Ogr12873	g13259.t1	rna-XM_044448115.1	fiz1
rna-XM_008117168.2	0.0839769	0.0265716	0.0001	0.0001	0.0001	0.0001	-2596.22	0.01299	0.01299	0.01299	0.01299	0.01299	0.01299	-2604.66	16.8784	Ogr12879	g13269.t1	rna-XM_044447780.1	u2af2
rna-XM_008117192.2	0.241014	0.08049	0.119072	999	0.0814086	0.0001	-1436.62	0.10137	0.10137	0.10137	0.10137	0.10137	0.10137	-1438.53	3.80711	Ogr12885	g13275.t1	rna-XM_044448145.1	isoc2
rna-XM_008117202.1	0.0794891	0.375194	0.0283091	0.13879	0.0001	0.0001	-2347.78	0.10678	0.10678	0.10678	0.10678	0.10678	0.10678	-2365.53	35.5022	Ogr12891	g13284.t1	rna-XM_044447923.1	ca11
rna-XM_008117219.2	0.20715	0.0437061	0.0001	210.121	0.0001	0.0001	-2349.73	0.03624	0.03624	0.03624	0.03624	0.03624	0.03624	-2357.29	15.1152	Ogr12907	g26701.t1	rna-XM_044448133.1	ube2s
rna-XM_008117228.1	0.37277	0.362372	0.524327	0.71628	0.732695	0.0001	-4604.67	0.38579	0.38579	0.38579	0.38579	0.38579	0.38579	-4608.13	6.90856	Ogr12911	g26707.t1	rna-XM_044447703.1	LOC103279922
rna-XM_008117239.2	0.295756	0.105667	0.188282	0.140389	999	999	-2132.37	0.24033	0.24033	0.24033	0.24033	0.24033	0.24033	-2137.82	10.9161	Ogr12914	g26712.t1	rna-XM_044448106.1	leng1
rna-XM_008117293.2	0.252101	0.447823	0.219607	159.486	999	0.101188	-2814.8	0.28468	0.28468	0.28468	0.28468	0.28468	0.28468	-2817.4	5.20798	Ogr02124	g6710.t1	rna-XM_044418804.1	LOC100551691
rna-XM_008117295.2	0.145975	0.189011	0.103421	999	0.854721	0.0536452	-2346.5	0.12965	0.12965	0.12965	0.12965	0.12965	0.12965	-2349.97	6.92709	Ogr06118	g18957.t1	rna-XM_044418775.1	usf2
rna-XM_008117371.2	0.23303	0.0655726	0.0249462	0.0001	999	0.596761	-2271.04	0.16034	0.16034	0.16034	0.16034	0.16034	0.16034	-2278.64	15.1966	Ogr10581	g4167.t1	rna-XM_044419183.1	fam84a
rna-XM_008117488.2	0.188841	0.230244	0.378781	0.347929	0.166397	0.0001	-2082.2	0.28884	0.28884	0.28884	0.28884	0.28884	0.28884	-2083.42	2.43373	Ogr06323	g16575.t1	rna-XM_044454028.1	rtbdn
rna-XM_008117491.2	0.170925	0.129994	0.248024	999	0.0001	0.0001	-2126.25	0.13778	0.13778	0.13778	0.13778	0.13778	0.13778	-2130.77	9.04498	Ogr06328	g16580.t1	rna-XM_044453888.1	c1qtnf2
rna-XM_008117505.2	0.110424	0.361717	0.0708391	0.0001	0.120587	0.159311	-7109.57	0.13666	0.13666	0.13666	0.13666	0.13666	0.13666	-7148.21	77.2887	Ogr03883	g18897.t1	rna-XM_044447674.1	atxn2l
rna-XM_008117539.2	0.0393455	0.143945	0.133739	2.36458	0.0779365	0.0816798	-1610.13	0.09055	0.09055	0.09055	0.09055	0.09055	0.09055	-1611.63	2.99165	Ogr09446	g16519.t1	rna-XM_044447910.1	LOC100561905
rna-XM_008117564.2	0.841109	0.427027	0.394358	1.09823	2.04107	0.0001	-1920.71	0.67347	0.67347	0.67347	0.67347	0.67347	0.67347	-1922.15	2.87222	Ogr04282	g23182.t1	rna-XM_044419199.1	cys1
rna-XM_008117583.2	0.0001	0.0578967	0.0747009	0.0202549	0.196045	999	-2231.28	0.09843	0.09843	0.09843	0.09843	0.09843	0.09843	-2236.55	10.5383	Ogr06803	g8572.t1	rna-XM_044440378.1	mafb
rna-XM_008117603.2	0.0001	0.0999325	0.337708	999	0.0001	0.0001	-1362.31	0.13379	0.13379	0.13379	0.13379	0.13379	0.13379	-1369.89	15.1488	Ogr10597	g4686.t1	rna-XM_044440246.1	dbndd2
rna-XM_008117609.2	0.162656	0.319281	0.164026	0.613498	0.197989	0.209873	-3918.32	0.2027	0.2027	0.2027	0.2027	0.2027	0.2027	-3920.07	3.49902	Ogr18480	g10921.t1	rna-XM_044442941.1	irx2
rna-XM_008117614.2	0.334236	0.429477	0.21172	999	0.313161	0.177753	-3716.84	0.28563	0.28563	0.28563	0.28563	0.28563	0.28563	-3719.19	4.69144	Ogr07699	g22733.t1	rna-XM_044418478.1	slc10a4
rna-XM_008117659.2	0.489761	0.456993	0.322766	0.389062	0.35382	0.0001	-6170.98	0.31593	0.31593	0.31593	0.31593	0.31593	0.31593	-6184.12	26.2813	Ogr04366	g13310.t1	rna-XM_044419811.1	LOC100557310
rna-XM_008117665.2	0.916062	0.23873	0.177391	0.0001	0.221456	0.297307	-1803.83	0.26509	0.26509	0.26509	0.26509	0.26509	0.26509	-1809.43	11.1927	Ogr04176	g699.t1	rna-XM_044419859.1	nrn1l
rna-XM_008117680.2	0.355192	0.425569	0.281713	0.327908	1.04535	1.45769	-10170.6	0.34613	0.34613	0.34613	0.34613	0.34613	0.34613	-10172.3	3.3678	Ogr04189	g718.t1	rna-XM_044419844.1	carmil2
rna-XM_008117694.2	0.167116	0.694115	0.232314	0.178844	1.42956	0.699642	-2587.19	0.29387	0.29387	0.29387	0.29387	0.29387	0.29387	-2598.57	22.7627	Ogr14561	g30703.t1	rna-XM_044428055.1	exosc6
rna-XM_008117695.1	0.48673	0.137995	0.19013	0.0001	0.384278	0.568119	-2717.85	0.26905	0.26905	0.26905	0.26905	0.26905	0.26905	-2720.49	5.28879	Ogr14559	g30704.t1	rna-XM_044427896.1	LOC103280041
rna-XM_008117698.1	0.465542	0.311246	0.422184	0.199135	0.109046	999	-6585.05	0.4001	0.4001	0.4001	0.4001	0.4001	0.4001	-6591.19	12.2777	Ogr04354	g5632.t1	rna-XM_044434070.1	LOC103280042
rna-XM_008117709.2	0.216479	0.121816	0.311256	0.0001	0.0001	0.283811	-734.888	0.1724	0.1724	0.1724	0.1724	0.1724	0.1724	-735.909	2.04281	Ogr11037	g7466.t1	rna-XM_044418521.1	rprm
rna-XM_008117776.2	0.312699	0.583484	0.111843	0.099055	0.0196417	0.17738	-3049.37	0.21405	0.21405	0.21405	0.21405	0.21405	0.21405	-3063.22	27.7014	Ogr10699	g7026.t1	rna-XM_044450198.1	dgat2
rna-XM_008117860.2	0.115804	0.579635	0.394584	999	0.0966985	0.0434518	-3949.31	0.28751	0.28751	0.28751	0.28751	0.28751	0.28751	-3964.05	29.4838	Ogr13155	g8157.t1	rna-XM_044456219.1	nmur1
rna-XM_008117887.1	0.425628	590.867	0.294601	0.405304	0.482703	999	-4706.92	0.47012	0.47012	0.47012	0.47012	0.47012	0.47012	-4710.53	7.21804	Ogr02144	g18833.t1	rna-XM_044429221.1	stpg2
rna-XM_008117942.2	0.208232	0.2494	0.117503	0.273749	0.170274	0.0001	-6891.57	0.16454	0.16454	0.16454	0.16454	0.16454	0.16454	-6894.41	5.66867	Ogr01826	g16628.t1	rna-XM_044427152.1	mamld1
rna-XM_008118090.2	0.0471492	0.18437	0.0919062	999	999	0.0001	-1908.76	0.09365	0.09365	0.09365	0.09365	0.09365	0.09365	-1913.83	10.152	Ogr14231	g22108.t1	rna-XM_044454643.1	sparc
rna-XM_008118133.2	0.0557661	0.545064	0.0474601	2.02777	0.0292278	0.12212	-5709.36	0.19282	0.19282	0.19282	0.19282	0.19282	0.19282	-5760.36	102.009	Ogr04043	g8599.t1	rna-XM_044442559.1	LOC100567544
rna-XM_008118232.2	0.296673	0.289572	0.330463	0.0001	0.462882	0.350172	-3897.4	0.28319	0.28319	0.28319	0.28319	0.28319	0.28319	-3898.76	2.71668	Ogr10093	g3089.t1	rna-XM_044437686.1	rpusd4
rna-XM_008118236.2	0.0782294	0.390266	0.122319	0.0001	0.156508	0.340798	-5115.53	0.23703	0.23703	0.23703	0.23703	0.23703	0.23703	-5122.75	14.4463	Ogr10091	g3093.t1	rna-XM_044437690.1	ddx25
rna-XM_008118276.2	0.259495	0.224134	0.247348	693.984	1.01401	0.149848	-12125.6	0.24944	0.24944	0.24944	0.24944	0.24944	0.24944	-12127.5	3.8965	Ogr06820	g18845.t1	rna-XM_044428497.1	LOC103280190
rna-XM_008118390.2	0.0001	0.132602	0.0224073	0.020928	0.0274524	1.24744	-5622.77	0.03664	0.03664	0.03664	0.03664	0.03664	0.03664	-5631.81	18.0795	Ogr18760	g4816.t1	rna-XM_044443642.1	LOC103280208
rna-XM_008118427.2	0.339053	0.419392	0.017658	0.25577	1.95174	0.0001	-3390.12	0.16808	0.16808	0.16808	0.16808	0.16808	0.16808	-3413.11	45.9933	Ogr09112	g31028.t1	rna-XM_044440712.1	ankrd13c
rna-XM_008118454.2	0.0001	0.0001	0.0001	0.0001	0.0001	2.07907	-1241.86	0.00362	0.00362	0.00362	0.00362	0.00362	0.00362	-1242.79	1.86802	Ogr05945	g26733.t1	rna-XM_044448062.1	rps9
rna-XM_008118460.2	0.0306628	0.0001	0.0001	1.16765	0.0001	0.00968643	-2255	0.00651	0.00651	0.00651	0.00651	0.00651	0.00651	-2257.26	4.53147	Ogr05950	g26740.t1	rna-XM_044447898.1	cyth2
rna-XM_008118554.2	0.23368	0.194555	0.322975	0.34062	0.0509592	0.0001	-3961.39	0.21187	0.21187	0.21187	0.21187	0.21187	0.21187	-3965.31	7.84809	Ogr06947	g25205.t1	rna-XM_044419542.1	LOC103280245
rna-XM_008118586.2	0.0375607	0.371705	0.324366	0.0001	0.450503	0.229875	-5813.94	0.22144	0.22144	0.22144	0.22144	0.22144	0.22144	-5823.98	20.0715	Ogr11518	g3305.t1	rna-XM_044445427.1	plekhn1
rna-XM_008118665.2	0.0477004	0.140314	0.255964	0.0109562	0.0916293	0.231362	-1653.67	0.11504	0.11504	0.11504	0.11504	0.11504	0.11504	-1658.43	9.53003	Ogr03726	g15665.t1	rna-XM_044448952.1	hspb8
rna-XM_008118666.2	0.240543	0.483959	0.215583	0.0001	0.21434	0.490965	-6898.39	0.31867	0.31867	0.31867	0.31867	0.31867	0.31867	-6905.41	14.0312	Ogr03727	g15662.t1	rna-XM_044448890.1	ccdc60
rna-XM_008118667.1	0.43476	0.31067	0.576449	0.274046	0.171188	324.053	-5555.98	0.34602	0.34602	0.34602	0.34602	0.34602	0.34602	-5562.14	12.3103	Ogr09956	g15669.t1	rna-XM_044448889.1	srrm4
rna-XM_008118675.2	0.426424	0.459076	0.497444	1.36885	999	0.0656706	-2933.38	0.40162	0.40162	0.40162	0.40162	0.40162	0.40162	-2939.61	12.4582	Ogr06472	g15688.t1	rna-XM_044448972.1	rita1
rna-XM_008118679.2	0.157248	0.317893	0.237104	0.0001	0.217475	0.176371	-5518.22	0.18558	0.18558	0.18558	0.18558	0.18558	0.18558	-5523.02	9.6131	Ogr06476	g15696.t1	rna-XM_044448885.1	plbd2
rna-XM_008118687.2	0.0176171	0.143894	0.126533	0.0713522	0.00911098	999	-4309.53	0.09752	0.09752	0.09752	0.09752	0.09752	0.09752	-4318.29	17.5182	Ogr03733	g15653.t1	rna-XM_044448958.1	bicdl1
rna-XM_008118705.2	0.0579768	0.152912	0.108013	0.237196	0.0592485	999	-3428.7	0.17732	0.17732	0.17732	0.17732	0.17732	0.17732	-3442.05	26.7017	Ogr01111	g3927.t1	rna-XM_044443906.1	LOC100563825
rna-XM_008118723.1	0.176449	0.221584	0.405506	0.895961	0.138444	0.0001	-3588.28	0.22913	0.22913	0.22913	0.22913	0.22913	0.22913	-3592.84	9.13912	Ogr11054	g9805.t1	rna-XM_044433653.1	LOC103280272
rna-XM_008118801.2	0.529136	0.232497	0.281374	0.0001	0.0410779	0.321357	-3005.33	0.23604	0.23604	0.23604	0.23604	0.23604	0.23604	-3014.93	19.2014	Ogr11000	g14066.t1	rna-XM_044455384.1	fam110a
rna-XM_008118841.2	0.234398	0.280364	0.173731	0.0520744	0.0449841	1.36865	-3675.18	0.2255	0.2255	0.2255	0.2255	0.2255	0.2255	-3680	9.63705	Ogr07852	g2497.t1	rna-XM_044423506.1	bhlhe41
rna-XM_008118882.2	0.518237	0.572686	0.396207	0.0001	999	0.414426	-4500.8	0.48623	0.48623	0.48623	0.48623	0.48623	0.48623	-4503.29	4.988	Ogr15592	g7565.t1	rna-XM_044456322.1	tmprss5
rna-XM_008118887.2	0.346372	0.569984	0.320442	0.0001	1.06358	0.735284	-2534.18	0.39918	0.39918	0.39918	0.39918	0.39918	0.39918	-2536.36	4.35634	Ogr17779	g8254.t1	rna-XM_044456401.1	LOC103280313
rna-XM_008118916.2	0.561216	0.677542	0.642389	0.298471	0.432873	999	-5760.95	0.53228	0.53228	0.53228	0.53228	0.53228	0.53228	-5763.71	5.51039	Ogr10113	g23709.t1	rna-XM_044447775.1	ppp1r15a
rna-XM_008118941.2	0.607914	0.451846	0.556403	999	0.784806	0.392508	-11923.4	0.51439	0.51439	0.51439	0.51439	0.51439	0.51439	-11925.5	4.3168	Ogr10110	g23699.t1	rna-XM_044447715.1	ptprh
rna-XM_008118947.2	0.401929	0.463033	0.150615	0.0437571	0.0001	0.72747	-2626.86	0.33246	0.33246	0.33246	0.33246	0.33246	0.33246	-2631.68	9.64741	Ogr14616	g2694.t1	rna-XM_044427061.1	LOC103280327
rna-XM_008118952.2	0.112525	0.329616	0.122245	0.0001	0.18494	0.142529	-2581.66	0.17318	0.17318	0.17318	0.17318	0.17318	0.17318	-2586.69	10.0703	Ogr14609	g2683.t1	rna-XM_044427081.1	hoxd10
rna-XM_008119041.2	0.200863	0.324483	0.168713	0.0001	999	0.229871	-3723.3	0.21667	0.21667	0.21667	0.21667	0.21667	0.21667	-3729.26	11.9115	Ogr04028	g4716.t1	rna-XM_044440894.1	pus1
rna-XM_008119086.2	0.426741	0.431673	0.293434	0.0001	0.226099	1.16191	-3885.15	0.2792	0.2792	0.2792	0.2792	0.2792	0.2792	-3891.45	12.6029	Ogr10098	g3086.t1	rna-XM_044437280.1	esam
rna-XM_008119175.2	0.255491	0.255052	0.220782	0.0001	0.454744	0.183431	-20087.6	0.21467	0.21467	0.21467	0.21467	0.21467	0.21467	-20100.1	24.9801	Ogr16933	g22976.t1	rna-XM_044438564.1	cspg4
rna-XM_008119187.2	0.633918	0.371199	0.159594	999	0.0116385	0.0001	-2428.13	0.20581	0.20581	0.20581	0.20581	0.20581	0.20581	-2437.6	18.9424	Ogr16934	g22975.t1	rna-XM_044438875.1	odf3l1
rna-XM_008119209.2	0.0540815	0.352574	0.0163622	0.0001	999	0.0421097	-5742.26	0.08386	0.08386	0.08386	0.08386	0.08386	0.08386	-5777.84	71.1743	Ogr06636	g11147.t1	rna-XM_044450170.1	pak3
rna-XM_008119218.2	0.425812	0.541175	0.490468	0.0001	0.0001	1.32619	-7845.81	0.36556	0.36556	0.36556	0.36556	0.36556	0.36556	-7855.85	20.084	Ogr13796	g25303.t1	rna-XM_044452706.1	prrg3
rna-XM_008119219.2	0.78258	0.173803	0.378199	999	0.162995	0.0001	-2142.01	0.287	0.287	0.287	0.287	0.287	0.287	-2148.09	12.165	Ogr13794	g25300.t1	rna-XM_044452677.1	cldn2
rna-XM_008119221.2	0.120913	0.541105	0.210873	0.0001	0.0001	0.201792	-7702.74	0.15186	0.15186	0.15186	0.15186	0.15186	0.15186	-7711.4	17.3142	Ogr12388	g28231.t1	rna-XM_044427182.1	alg13
rna-XM_008119272.2	0.81491	0.480443	0.738702	999	0.182837	0.0001	-2437.79	0.40085	0.40085	0.40085	0.40085	0.40085	0.40085	-2443.39	11.2068	Ogr12322	g4982.t1	rna-XM_044439549.1	gstk1
rna-XM_008119319.1	0.190174	0.0431643	0.0333658	0.0613818	0.0001	1.65408	-3065.37	0.07226	0.07226	0.07226	0.07226	0.07226	0.07226	-3073.17	15.6086	Ogr11761	g2949.t1	rna-XM_044443783.1	tbc1d22b
rna-XM_008119359.1	0.644137	0.243717	0.161248	0.0001	0.184756	0.520202	-6504.07	0.33952	0.33952	0.33952	0.33952	0.33952	0.33952	-6513.26	18.3817	Ogr12758	g24258.t1	rna-XM_044430286.1	prdm13
rna-XM_008119377.2	0.293572	0.116771	0.150975	0.286486	0.0454755	0.0001	-5032.54	0.16403	0.16403	0.16403	0.16403	0.16403	0.16403	-5040.92	16.7476	Ogr07264	g20144.t1	rna-XM_044456207.1	p3h2
rna-XM_008119390.2	0.495368	0.214862	0.166314	0.242527	999	2.11343	-3231.41	0.25654	0.25654	0.25654	0.25654	0.25654	0.25654	-3240.64	18.4516	Ogr18035	g30434.t1	rna-XM_044420190.1	scd
rna-XM_008119397.1	0.524964	0.547721	0.116539	0.0642275	112.588	0.0001	-3153.01	0.20818	0.20818	0.20818	0.20818	0.20818	0.20818	-3178.93	51.832	Ogr18038	g30438.t1	rna-XM_044420189.1	hif1an
rna-XM_008119433.2	0.290319	0.344342	0.203326	0.185423	0.122021	0.0001	-10748.3	0.19103	0.19103	0.19103	0.19103	0.19103	0.19103	-10768	39.4235	Ogr02245	g21787.t1	rna-XM_044444999.1	cilp
rna-XM_008119446.2	0.199952	0.105195	0.249046	0.06645	0.185052	999	-4170.93	0.15293	0.15293	0.15293	0.15293	0.15293	0.15293	-4176.01	10.1725	Ogr04237	g21810.t1	rna-XM_044445004.1	rgma
rna-XM_008119451.1	0.201996	0.29658	0.298888	0.0001	0.110076	0.327661	-6268.62	0.2188	0.2188	0.2188	0.2188	0.2188	0.2188	-6271.92	6.60032	Ogr03580	g23077.t1	rna-XM_044430605.1	rpa1
rna-XM_008119453.2	0.260375	0.24995	0.345545	0.0001	0.130258	0.530055	-16968.9	0.28741	0.28741	0.28741	0.28741	0.28741	0.28741	-16981.8	25.8165	Ogr03576	g23082.t1	rna-XM_044430557.1	wdr81
rna-XM_008119455.2	0.00099345	0.0136909	0.00148329	0.0121816	0.00639931	0.0511725	-15119	0.01777	0.01777	0.01777	0.01777	0.01777	0.01777	-15153.5	69.1027	Ogr03572	g23091.t1	rna-XM_044430567.1	prpf8
rna-XM_008119461.2	0.248465	0.266913	0.12028	0.0001	0.157193	0.241176	-6820.38	0.18261	0.18261	0.18261	0.18261	0.18261	0.18261	-6829.92	19.0821	Ogr08589	g12428.t1	rna-XM_044430415.1	dhx33
rna-XM_008119463.2	0.717149	0.383447	0.418917	0.0001	0.313401	0.204067	-3536.26	0.3203	0.3203	0.3203	0.3203	0.3203	0.3203	-3546.49	20.4637	Ogr13347	g3029.t1	rna-XM_044430282.1	ca4
rna-XM_008119465.2	0.226811	0.166265	0.0675957	2.34612	0.0001	0.0402347	-4219.08	0.08184	0.08184	0.08184	0.08184	0.08184	0.08184	-4229.57	20.9795	Ogr13344	g3023.t1	rna-XM_044430392.1	appbp2
rna-XM_008119466.2	0.113248	0.0223434	0.0320574	0.0001	999	999	-5568.21	0.13317	0.13317	0.13317	0.13317	0.13317	0.13317	-5594.53	52.6312	Ogr04644	g21092.t1	rna-XM_044427712.1	rragd
rna-XM_008119468.2	0.207507	0.252129	0.250538	0.0001	0.55052	0.226602	-5254.04	0.23708	0.23708	0.23708	0.23708	0.23708	0.23708	-5256.1	4.10344	Ogr03578	g23080.t1	rna-XM_044430610.1	serpinf1
rna-XM_008119519.2	0.03504	0.460844	231.233	0.0107416	0.0543197	0.0062846	-1842.97	0.13407	0.13407	0.13407	0.13407	0.13407	0.13407	-1850.63	15.3221	Ogr12025	g6103.t1	rna-XM_044452713.1	LOC100564413
rna-XM_008119529.2	0.662067	0.262963	0.206898	999	0.362149	0.0001	-1892.78	0.23177	0.23177	0.23177	0.23177	0.23177	0.23177	-1898.43	11.2929	Ogr15612	g13696.t1	rna-XM_044439658.1	thyn1
rna-XM_008119538.2	0.38351	0.257081	0.0935449	0.245917	0.0807273	999	-2411.12	0.24755	0.24755	0.24755	0.24755	0.24755	0.24755	-2416.51	10.7619	Ogr07233	g26824.t1	rna-XM_044439855.1	nanos1
rna-XM_008119554.2	0.255448	0.0266315	0.0001	0.0001	0.0001	0.0001	-592.044	0.05029	0.05029	0.05029	0.05029	0.05029	0.05029	-604.731	25.374	Ogr03976	g13113.t1	rna-XM_044420970.1	LOC100551896
rna-XM_008119577.2	0.381597	0.132094	0.342825	0.0001	999	0.258912	-1946.39	0.25596	0.25596	0.25596	0.25596	0.25596	0.25596	-1949.09	5.39378	Ogr06899	g13156.t1	rna-XM_044417109.1	LOC103280462
rna-XM_008119636.2	0.848175	0.254234	0.545474	0.313084	0.142544	0.0001	-4376.81	0.393	0.393	0.393	0.393	0.393	0.393	-4390	26.3796	Ogr03993	g24479.t1	rna-XM_044452715.1	LOC103280478
rna-XM_008119662.2	0.128609	0.270302	0.15971	999	1.98248	0.169775	-3716.04	0.20431	0.20431	0.20431	0.20431	0.20431	0.20431	-3718.89	5.69124	Ogr08824	g27844.t1	rna-XM_044437605.1	adrb3
rna-XM_008119664.2	0.19449	0.126294	0.196158	999	0.817875	0.0001	-3543.43	0.22378	0.22378	0.22378	0.22378	0.22378	0.22378	-3549.25	11.6321	Ogr07546	g27846.t1	rna-XM_044437384.1	LOC100553797
rna-XM_008119665.1	0.743337	0.257995	0.0626309	0.819539	1.14252	0.248772	-1454.6	0.36276	0.36276	0.36276	0.36276	0.36276	0.36276	-1464.44	19.692	Ogr07547	g29895.t1	rna-XM_044437675.1	eif4ebp1
rna-XM_008119689.2	0.660945	0.399661	0.372008	0.0001	0.187761	0.560528	-2463.67	0.40549	0.40549	0.40549	0.40549	0.40549	0.40549	-2464.5	1.66769	Ogr06812	g8989.t1	rna-XM_044430361.1	spaca1
rna-XM_008119736.1	0.119771	0.297691	0.0693021	0.0001	0.0001	0.178418	-6270.03	0.1203	0.1203	0.1203	0.1203	0.1203	0.1203	-6275.34	10.6148	Ogr07872	g29740.t1	rna-XM_044455111.1	ctnnbl1
rna-XM_008119744.2	0.0455368	0.389671	0.0222058	999	269.89	0.0392962	-7482.35	0.13401	0.13401	0.13401	0.13401	0.13401	0.13401	-7568.46	172.219	Ogr18651	g13210.t1	rna-XM_044452482.1	LOC100564542
rna-XM_008119756.2	0.126164	0.433045	0.0728971	0.047165	0.163133	950.099	-13233.5	0.16972	0.16972	0.16972	0.16972	0.16972	0.16972	-13333.9	200.765	Ogr12994	g27241.t1	rna-XM_044443512.1	dnmt1
rna-XM_008119772.2	0.38576	0.312222	0.55762	999	0.388254	0.352302	-3993.44	0.43705	0.43705	0.43705	0.43705	0.43705	0.43705	-3994.84	2.79867	Ogr04996	g20713.t1	rna-XM_044449015.1	rhbdd3
rna-XM_008119801.1	0.271778	0.275918	0.365457	0.224407	0.0753881	999	-10101.6	0.28199	0.28199	0.28199	0.28199	0.28199	0.28199	-10105.7	8.12965	Ogr08080	g2131.t1	rna-XM_044444192.1	inpp5j
rna-XM_008119803.2	0.365553	0.161221	0.199183	11.9715	0.133269	0.195001	-4712.26	0.19446	0.19446	0.19446	0.19446	0.19446	0.19446	-4714.19	3.86305	Ogr03635	g7049.t1	rna-XM_044444189.1	rtn4r
rna-XM_008119819.2	0.235174	0.488949	0.627337	312.871	0.408952	0.256083	-3939.79	0.39682	0.39682	0.39682	0.39682	0.39682	0.39682	-3942.74	5.90935	Ogr02193	g20697.t1	rna-XM_044448896.1	LOC103280524
rna-XM_008119832.1	0.0001	0.0765804	0.0860935	0.502329	0.0001	0.0863592	-1096.78	0.05545	0.05545	0.05545	0.05545	0.05545	0.05545	-1099.97	6.36487	Ogr15663	g29671.t1	rna-XM_044437562.1	LOC100560201
rna-XM_008119844.2	0.655742	0.330889	0.34508	0.0001	0.519126	0.618928	-3007.25	0.40612	0.40612	0.40612	0.40612	0.40612	0.40612	-3008.33	2.16916	Ogr15532	g18723.t1	rna-XM_044455354.1	ppp1r3g
rna-XM_008119852.2	0.580008	0.181982	0.153255	0.088795	0.677033	0.628368	-7433.12	0.24658	0.24658	0.24658	0.24658	0.24658	0.24658	-7443.18	20.1159	Ogr10259	g19089.t1	rna-XM_044437582.1	nefm
rna-XM_008119891.2	0.0001	0.2371	0.0281453	0.121099	0.126743	0.757492	-2243.85	0.09845	0.09845	0.09845	0.09845	0.09845	0.09845	-2250.99	14.2814	Ogr09938	g7794.t1	rna-XM_044421339.1	dnali1
rna-XM_008119892.2	0.445182	0.311957	0.218817	0.124479	0.533893	999	-7687.47	0.24516	0.24516	0.24516	0.24516	0.24516	0.24516	-7703.15	31.3502	Ogr09937	g7793.t1	rna-XM_044421337.1	gnl2
rna-XM_008119940.2	0.447815	0.507184	0.181855	999	0.619881	0.0714551	-7291.44	0.26492	0.26492	0.26492	0.26492	0.26492	0.26492	-7320.12	57.3581	Ogr11067	g10224.t1	rna-XM_044435129.1	rasgrp4
rna-XM_008119991.2	0.363046	0.134787	0.205259	0.713702	0.689182	0.0001	-11155	0.24904	0.24904	0.24904	0.24904	0.24904	0.24904	-11164.2	18.4881	Ogr14847	g12987.t1	rna-XM_044432255.1	crb1
rna-XM_008120109.2	0.0916374	0.124944	0.0879079	999	0.147695	0.0001	-7630.52	0.08049	0.08049	0.08049	0.08049	0.08049	0.08049	-7637.75	14.4721	Ogr10911	g25895.t1	rna-XM_044419615.1	ddr1
rna-XM_008120117.2	0.0172311	0.130443	0.132734	0.13163	0.0555643	999	-1519.83	0.1159	0.1159	0.1159	0.1159	0.1159	0.1159	-1525.85	12.0557	Ogr13359	g19795.t1	rna-XM_044429934.1	dusp14
rna-XM_008120182.2	0.509991	0.14147	0.051194	0.0001	0.0001	999	-2772.13	0.11016	0.11016	0.11016	0.11016	0.11016	0.11016	-2787.84	31.4223	Ogr14296	g19233.t1	rna-XM_044434164.1	vat1l
rna-XM_008120209.2	0.0898223	0.405886	0.402836	0.0549427	0.438098	0.387045	-7156.55	0.32534	0.32534	0.32534	0.32534	0.32534	0.32534	-7162.79	12.4653	Ogr09584	g18312.t1	rna-XM_044440158.1	tlr4
rna-XM_008120222.2	0.19548	0.475669	0.32427	0.166811	0.0739454	999	-6088.24	0.25511	0.25511	0.25511	0.25511	0.25511	0.25511	-6098.23	19.9843	Ogr12716	g9736.t1	rna-XM_044427169.1	mars2
rna-XM_008120229.2	0.162454	0.228904	0.194445	0.200377	0.564635	1.32765	-3356.05	0.20786	0.20786	0.20786	0.20786	0.20786	0.20786	-3356.64	1.18442	Ogr12724	g9723.t1	rna-XM_044427560.1	sash3
rna-XM_008120296.2	0.126678	0.296203	0.193925	0.0256766	0.355822	999	-6900.29	0.20741	0.20741	0.20741	0.20741	0.20741	0.20741	-6904.56	8.54799	Ogr08952	g12910.t1	rna-XM_044436256.1	dact1
rna-XM_008120302.2	0.099071	0.195909	0.099525	0.0224533	999	23.8329	-4005.8	0.0953	0.0953	0.0953	0.0953	0.0953	0.0953	-4014.99	18.3857	Ogr11660	g28505.t1	rna-XM_044441011.1	eif3l
rna-XM_008120307.2	0.0001	0.0001	0.0001	0.0184294	0.0001	0.889333	-851.868	0.00598	0.00598	0.00598	0.00598	0.00598	0.00598	-852.959	2.18241	Ogr11652	g28518.t1	rna-XM_044441004.1	maff
rna-XM_008120343.1	0.249111	0.295441	0.213664	0.0001	0.0856888	999	-1620.25	0.17305	0.17305	0.17305	0.17305	0.17305	0.17305	-1623.27	6.03321	Ogr07052	g18795.t1	rna-XM_044456134.1	cldn3
rna-XM_008120359.2	0.989549	0.385003	0.185693	0.0001	0.0001	999	-2339.73	0.38342	0.38342	0.38342	0.38342	0.38342	0.38342	-2348.89	18.3331	Ogr10884	g17480.t1	rna-XM_044425841.1	nus1
rna-XM_008120364.2	0.171118	0.158379	0.155192	0.197142	0.0629869	0.0001	-13026.3	0.14876	0.14876	0.14876	0.14876	0.14876	0.14876	-13029.8	7.1184	Ogr06995	g10310.t1	rna-XM_044434869.1	ahdc1
rna-XM_008120412.1	0.148646	0.140728	0.0694918	0.0249976	0.205999	999	-6079.37	0.12159	0.12159	0.12159	0.12159	0.12159	0.12159	-6085.77	12.8029	Ogr13603	g15561.t1	rna-XM_044421364.1	sall2
rna-XM_008120414.2	0.29486	0.126146	0.0982689	999	0.0410862	0.0687985	-6041.17	0.09835	0.09835	0.09835	0.09835	0.09835	0.09835	-6046.38	10.4316	Ogr10889	g17489.t1	rna-XM_044449099.1	gprc6a
rna-XM_008120446.2	0.25901	0.429636	0.28749	1.12733	0.202432	0.0001	-5315.43	0.27992	0.27992	0.27992	0.27992	0.27992	0.27992	-5321.48	12.1023	Ogr03486	g9645.t1	rna-XM_044430539.1	slc13a2
rna-XM_008120480.2	0.167667	999	8.14754	999	0.0103043	0.0001	-4194.05	0.50614	0.50614	0.50614	0.50614	0.50614	0.50614	-4207.57	27.0395	Ogr14756	g31353.t1	rna-XM_044449694.1	LOC100556341
rna-XM_008120484.2	0.0708217	0.124716	0.107283	0.0001	0.173531	999	-5144.21	0.10654	0.10654	0.10654	0.10654	0.10654	0.10654	-5147.05	5.67659	Ogr17689	g28940.t1	rna-XM_044451446.1	sema3g
rna-XM_008120513.2	0.306938	0.332199	0.199036	0.398948	1.79609	0.0001	-2996.11	0.27498	0.27498	0.27498	0.27498	0.27498	0.27498	-2997.73	3.25267	Ogr18159	g18314.t1	rna-XM_044451066.1	hrh2
rna-XM_008120589.1	0.335586	0.112657	0.120811	999	0.0001	0.0001	-1399.15	0.09202	0.09202	0.09202	0.09202	0.09202	0.09202	-1405.54	12.7736	Ogr03819	g20996.t1	rna-XM_044444074.1	rpp25l
rna-XM_008120590.2	0.116779	0.223955	0.0619	0.142369	0.421988	1.68144	-5350.57	0.15345	0.15345	0.15345	0.15345	0.15345	0.15345	-5360.1	19.058	Ogr03822	g20988.t1	rna-XM_044444008.1	dnai1
rna-XM_008120593.1	0.36671	0.418724	0.429883	999	0.0001	0.127294	-6797.58	0.41048	0.41048	0.41048	0.41048	0.41048	0.41048	-6798.44	1.71845	Ogr03818	g20998.t1	rna-XM_044444030.1	LOC103280699
rna-XM_008120602.2	0.221331	0.388741	0.196577	0.221181	1.89538	0.390258	-4018.02	0.29964	0.29964	0.29964	0.29964	0.29964	0.29964	-4021.18	6.31586	Ogr16862	g28158.t1	rna-XM_044428109.1	LOC100561784
rna-XM_008120614.2	0.193634	0.337987	0.182478	0.175731	0.137516	1.86277	-30205.1	0.19744	0.19744	0.19744	0.19744	0.19744	0.19744	-30220.7	31.0296	Ogr16853	g28111.t1	rna-XM_044427880.1	zfhx3
rna-XM_008120621.2	0.0460537	0.285707	0.217937	999	0.149317	0.150624	-4153.93	0.1939	0.1939	0.1939	0.1939	0.1939	0.1939	-4157.33	6.80176	Ogr03787	g1619.t1	rna-XM_044437655.1	LOC100563170
rna-XM_008120641.2	0.179155	0.491257	0.137062	0.0576711	0.0001	999	-4176.88	0.16844	0.16844	0.16844	0.16844	0.16844	0.16844	-4200.1	46.4443	Ogr16917	g1522.t1	rna-XM_044438533.1	larp6
rna-XM_008120650.2	0.355475	0.197541	0.328685	999	0.296103	0.0001	-4338.64	0.27745	0.27745	0.27745	0.27745	0.27745	0.27745	-4344.86	12.4334	Ogr16789	g29029.t1	rna-XM_044427832.1	dpep1
rna-XM_008120667.2	0.219653	0.131054	0.108251	999	0.0001	0.0001	-3078.5	0.11745	0.11745	0.11745	0.11745	0.11745	0.11745	-3082.92	8.83401	Ogr09695	g26426.t1	rna-XM_044435127.1	fam46b
rna-XM_008120672.2	0.0886684	0.199577	0.205724	0.293334	0.249725	0.0001	-3113.67	0.20329	0.20329	0.20329	0.20329	0.20329	0.20329	-3115.3	3.2555	Ogr17118	g13821.t1	rna-XM_044424883.1	adprhl2
rna-XM_008120675.1	0.16226	0.280081	0.18576	0.156297	0.774461	455.124	-6211.42	0.2135	0.2135	0.2135	0.2135	0.2135	0.2135	-6213.57	4.3025	Ogr01494	g5886.t1	rna-XM_044449084.1	ccdc185
rna-XM_008120697.2	0.360701	0.348604	0.278178	0.312459	44.8367	0.0001	-14542.8	0.32993	0.32993	0.32993	0.32993	0.32993	0.32993	-14548.6	11.5951	Ogr10496	g18548.t1	rna-XM_044450499.1	alpk3
rna-XM_008120740.2	0.147358	0.312636	0.635907	0.0001	0.112072	0.541777	-2656.87	0.31618	0.31618	0.31618	0.31618	0.31618	0.31618	-2660.45	7.16925	Ogr02774	g21710.t1	rna-XM_044450495.1	rpp25
rna-XM_008120757.2	999	0.62319	0.575116	0.0001	0.109612	0.539994	-3141.72	0.43662	0.43662	0.43662	0.43662	0.43662	0.43662	-3148.58	13.7345	Ogr14162	g15008.t1	rna-XM_044439973.1	tnfsf15
rna-XM_008120761.2	0.0999934	1.26509	0.00711771	999	0.31793	0.0284944	-1747.79	0.13777	0.13777	0.13777	0.13777	0.13777	0.13777	-1772.31	49.0349	Ogr18054	g22867.t1	rna-XM_044420302.1	zcchc24
rna-XM_008120775.2	0.289249	0.289921	0.573937	999	0.16223	0.0001	-1598.82	0.29242	0.29242	0.29242	0.29242	0.29242	0.29242	-1602.14	6.64404	Ogr05902	g25522.t1	rna-XM_044435445.1	LOC100560286
rna-XM_008120794.2	0.0736162	0.343961	0.232299	0.0001	0.0493713	999	-1078.27	0.15961	0.15961	0.15961	0.15961	0.15961	0.15961	-1083.82	11.0955	Ogr17146	g5432.t1	rna-XM_044418799.1	LOC100561857
rna-XM_008120841.2	0.256421	0.131007	0.296322	0.405221	0.100958	0.0001	-11768.4	0.20791	0.20791	0.20791	0.20791	0.20791	0.20791	-11778.8	20.8917	Ogr00404	g6052.t1	rna-XM_044444997.1	igdcc4
rna-XM_008120844.2	0.256431	0.0001	0.0001	0.0001	0.0415571	0.0001	-1428.82	0.04862	0.04862	0.04862	0.04862	0.04862	0.04862	-1453.37	49.0851	Ogr02206	g6035.t1	rna-XM_044445015.1	rab11a
rna-XM_008120847.2	0.625719	0.293099	0.399644	0.0001	999	0.521466	-2248.76	0.39624	0.39624	0.39624	0.39624	0.39624	0.39624	-2253.98	10.4433	Ogr02057	g12765.t1	rna-XM_044434394.1	thpo
rna-XM_008120853.1	0.0299208	0.052037	0.120204	1.37581	0.065586	0.0902969	-2603.63	0.07367	0.07367	0.07367	0.07367	0.07367	0.07367	-2607.06	6.86392	Ogr04945	g26640.t1	rna-XM_044455573.1	xkr7
rna-XM_008120882.2	0.511376	0.751972	0.0001	999	0.586642	0.118437	-906.561	0.36622	0.36622	0.36622	0.36622	0.36622	0.36622	-913.316	13.5089	Ogr14706	g25540.t1	rna-XM_044433330.1	LOC103280800
rna-XM_008120891.2	0.216301	0.0968406	0.259958	999	0.206207	0.0001	-1386.36	0.19157	0.19157	0.19157	0.19157	0.19157	0.19157	-1387.72	2.71318	Ogr03050	g25549.t1	rna-XM_044433704.1	bhlha15
rna-XM_008120932.1	0.0001	0.0129588	0.0168236	0.000100197	0.0001	1.01042	-2526.28	0.00699	0.00699	0.00699	0.00699	0.00699	0.00699	-2527.46	2.3564	Ogr01973	g6458.t1	rna-XM_044422241.1	psmc4
rna-XM_008120936.2	0.00817564	0.451959	0.0331196	0.0001	0.0730457	999	-3857.64	0.12822	0.12822	0.12822	0.12822	0.12822	0.12822	-3902.83	90.3782	Ogr03187	g6462.t1	rna-XM_044422256.1	rbm42
rna-XM_008120970.2	0.773225	0.736517	0.271565	0.0001	0.342702	999	-1160.96	0.40014	0.40014	0.40014	0.40014	0.40014	0.40014	-1163.95	5.9917	Ogr04790	g11018.t1	rna-XM_044448017.1	tmem265
rna-XM_008120992.2	0.392515	0.2956	0.0785301	0.0001	0.0001	999	-1107.06	0.14767	0.14767	0.14767	0.14767	0.14767	0.14767	-1117.45	20.7844	Ogr05962	g11034.t1	rna-XM_044447879.1	mylpf
rna-XM_008120997.2	0.534732	0.255895	0.336752	0.0387553	3.48478	0.217153	-5218.71	0.30865	0.30865	0.30865	0.30865	0.30865	0.30865	-5225.81	14.1842	Ogr05967	g11039.t1	rna-XM_044447681.1	mmp25
rna-XM_008121023.2	999	0.00784489	0.0252651	0.384768	203.458	0.0001	-1792.8	0.15107	0.15107	0.15107	0.15107	0.15107	0.15107	-1806.41	27.2275	Ogr12423	g11969.t1	rna-XM_044433477.1	nme4
rna-XM_008121030.2	0.304238	0.253543	0.183216	0.128927	0.262623	2.22299	-3237.73	0.18927	0.18927	0.18927	0.18927	0.18927	0.18927	-3241.6	7.73142	Ogr12661	g28953.t1	rna-XM_044433698.1	LOC100562512
rna-XM_008121062.2	1.07815	0.0873262	0.232738	0.386763	0.0001	0.0001	-2519.39	0.24822	0.24822	0.24822	0.24822	0.24822	0.24822	-2526.97	15.1631	Ogr18584	g7622.t1	rna-XM_044449180.1	mettl24
rna-XM_008121063.2	0.135323	0.223029	0.151858	0.0001	0.0919898	0.285431	-7332.85	0.15158	0.15158	0.15158	0.15158	0.15158	0.15158	-7336.87	8.03168	Ogr08635	g24733.t1	rna-XM_044448352.1	naaladl1
rna-XM_008121077.2	0.262641	0.108891	0.240261	0.0001	0.461538	0.578122	-2016.97	0.20006	0.20006	0.20006	0.20006	0.20006	0.20006	-2019.93	5.90198	Ogr17763	g6271.t1	rna-XM_044456389.1	btg4
rna-XM_008121081.2	0.707893	0.0487438	0.0647363	0.0001	0.111377	999	-2072.16	0.11467	0.11467	0.11467	0.11467	0.11467	0.11467	-2077.16	10.0017	Ogr17761	g30379.t1	rna-XM_044456352.1	pou2af1
rna-XM_008121082.1	0.675365	0.244396	0.608185	0.0001	0.0812044	0.454876	-2425.33	0.27514	0.27514	0.27514	0.27514	0.27514	0.27514	-2435.73	20.7853	Ogr17760	g30380.t1	rna-XM_044456329.1	colca2
rna-XM_008121083.2	0.440987	0.15521	0.349684	999	0.103592	0.121653	-2826.46	0.24957	0.24957	0.24957	0.24957	0.24957	0.24957	-2830.39	7.84949	Ogr17759	g30382.t1	rna-XM_044456290.1	LOC100553801
rna-XM_008121138.2	0.140984	0.470748	0.527509	999	0.0703519	0.277537	-2157.87	0.315	0.315	0.315	0.315	0.315	0.315	-2161.84	7.93923	Ogr04250	g18363.t1	rna-XM_044450369.1	pnoc
rna-XM_008121264.2	0.903034	0.136979	0.0412456	0.0001	0.0001	999	-3244.36	0.12331	0.12331	0.12331	0.12331	0.12331	0.12331	-3287.1	85.486	Ogr15999	g174.t1	rna-XM_044433904.1	cnot11
rna-XM_008121275.2	0.147245	0.544289	0.316417	0.316573	0.0667262	0.0001	-3835.17	0.28563	0.28563	0.28563	0.28563	0.28563	0.28563	-3841.7	13.0587	Ogr16263	g1033.t1	rna-XM_044430107.1	omg
rna-XM_008121341.1	0.0650795	0.128605	0.10097	0.0001	0.0001	0.436256	-2510.81	0.12556	0.12556	0.12556	0.12556	0.12556	0.12556	-2516.32	11.001	Ogr01310	g20955.t1	rna-XM_044440860.1	rnf34
rna-XM_008121362.2	0.694933	0.466947	0.4048	0.349167	0.0001	0.0001	-3610.72	0.41919	0.41919	0.41919	0.41919	0.41919	0.41919	-3615.62	9.7975	Ogr02894	g21396.t1	rna-XM_044450290.1	pinx1
rna-XM_008121365.2	0.0873797	0.208799	0.0718338	0.0968722	999	0.0001	-1848.29	0.09074	0.09074	0.09074	0.09074	0.09074	0.09074	-1850.57	4.55797	Ogr13058	g26061.t1	rna-XM_044449115.1	psmb4
rna-XM_008121448.2	0.15288	0.444917	0.231509	999	0.107219	0.163181	-3177.14	0.22966	0.22966	0.22966	0.22966	0.22966	0.22966	-3183.99	13.7014	Ogr00864	g4246.t1	rna-XM_044424967.1	LOC103280970
rna-XM_008121489.2	0.414434	0.508203	0.138606	1.00644	0.631867	0.179529	-3900.74	0.25864	0.25864	0.25864	0.25864	0.25864	0.25864	-3911.65	21.8283	Ogr05303	g4571.t1	rna-XM_044452789.1	htatsf1
rna-XM_008121490.2	0.0196127	999	0.200851	999	0.466154	0.125523	-3270.4	0.22512	0.22512	0.22512	0.22512	0.22512	0.22512	-3275.69	10.5981	Ogr03649	g2747.t1	rna-XM_044435272.1	mecr
rna-XM_008121510.1	0.0962465	0.124719	0.12305	0.814137	0.0750753	0.0001	-3799.41	0.15153	0.15153	0.15153	0.15153	0.15153	0.15153	-3805.98	13.1523	Ogr11121	g17279.t1	rna-XM_044435000.1	foxo6
rna-XM_008121519.2	0.317603	0.280447	0.142097	999	0.778381	0.0497281	-4370.26	0.21911	0.21911	0.21911	0.21911	0.21911	0.21911	-4377.45	14.3793	Ogr08742	g22897.t1	rna-XM_044435060.1	kptn
rna-XM_008121532.2	0.328399	0.223367	0.341297	0.241606	0.189356	0.0001	-5008.78	0.24709	0.24709	0.24709	0.24709	0.24709	0.24709	-5012.2	6.84005	Ogr11113	g17912.t1	rna-XM_044435432.1	slc1a5
rna-XM_008121543.2	0.191591	0.181478	0.549048	0.612068	0.211964	0.0001	-8522.94	0.32241	0.32241	0.32241	0.32241	0.32241	0.32241	-8541.44	36.9981	Ogr11096	g17943.t1	rna-XM_044435425.1	LOC103280990
rna-XM_008121544.2	0.275436	1.18726	0.217597	2.00068	1.37706	0.332662	-4597.69	0.36701	0.36701	0.36701	0.36701	0.36701	0.36701	-4608.41	21.4445	Ogr11098	g17941.t1	rna-XM_044435426.1	bhmg1
rna-XM_008121551.2	0.421552	0.168682	0.109788	0.990273	0.0001	0.155486	-2920.22	0.14058	0.14058	0.14058	0.14058	0.14058	0.14058	-2928.45	16.4483	Ogr10925	g22478.t1	rna-XM_044419592.1	LOC103280993
rna-XM_008121646.2	0.152532	0.137627	0.199922	0.0968768	0.22854	0.19069	-3575.18	0.1649	0.1649	0.1649	0.1649	0.1649	0.1649	-3576.54	2.7137	Ogr12038	g6160.t1	rna-XM_044452761.1	LOC100562908
rna-XM_008121748.2	0.235634	0.294441	0.139004	0.130415	0.116752	999	-2393.87	0.1905	0.1905	0.1905	0.1905	0.1905	0.1905	-2396.56	5.37693	Ogr11597	g3344.t1	rna-XM_044425051.1	LOC100560092
rna-XM_008121749.2	0.0514399	0.0741903	0.0959753	0.22832	0.0467681	0.059028	-1894.08	0.06659	0.06659	0.06659	0.06659	0.06659	0.06659	-1894.73	1.29386	Ogr11595	g3346.t1	rna-XM_044425045.1	LOC100560487
rna-XM_008121764.1	0.102489	0.343076	0.165003	0.192093	0.113174	999	-11594.4	0.201	0.201	0.201	0.201	0.201	0.201	-11609	29.1926	Ogr12032	g6124.t1	rna-XM_044452740.1	zmym3
rna-XM_008121771.1	0.39608	0.391458	0.493966	0.324268	0.275096	550.82	-5003.42	0.37959	0.37959	0.37959	0.37959	0.37959	0.37959	-5004.32	1.79292	Ogr12034	g6132.t1	rna-XM_044452763.1	itgb1bp2
rna-XM_008121781.2	0.143897	0.239445	0.174969	0.0935731	0.193121	999	-9816	0.18963	0.18963	0.18963	0.18963	0.18963	0.18963	-9818.66	5.31803	Ogr12731	g9713.t1	rna-XM_044427480.1	nhsl2
rna-XM_008121782.2	0.008786	0.0435489	0.0194464	0.0244276	0.0337338	15.5826	-3736.55	0.02942	0.02942	0.02942	0.02942	0.02942	0.02942	-3737.42	1.72731	Ogr12729	g9718.t1	rna-XM_044427527.1	LOC100565461
rna-XM_008121790.2	0.322878	0.336897	0.222698	0.0851159	0.787815	999	-5550.99	0.22791	0.22791	0.22791	0.22791	0.22791	0.22791	-5557.22	12.4577	Ogr06491	g10723.t1	rna-XM_044418835.1	LOC103281070
rna-XM_008121801.2	0.0001	0.0001	0.0377777	418.532	0.0417226	0.0001	-3044.83	0.02357	0.02357	0.02357	0.02357	0.02357	0.02357	-3048.2	6.73163	Ogr05975	g28435.t1	rna-XM_044447843.1	LOC100567618
rna-XM_008121832.2	0.299422	0.0368416	0.0709801	2.19423	0.665034	0.15761	-1212.46	0.19286	0.19286	0.19286	0.19286	0.19286	0.19286	-1216.65	8.38312	Ogr02992	g841.t1	rna-XM_044421219.1	hspb7
rna-XM_008121845.1	0.111882	0.165196	0.14008	0.240211	0.11454	0.000100581	-1061.25	0.16355	0.16355	0.16355	0.16355	0.16355	0.16355	-1062.03	1.54878	Ogr07985	g10348.t1	rna-XM_044419465.1	lsm10
rna-XM_008121855.2	0.62812	0.342195	0.22931	999	0.160967	0.143218	-2592.27	0.25427	0.25427	0.25427	0.25427	0.25427	0.25427	-2596.25	7.97088	Ogr03957	g23446.t1	rna-XM_044452517.1	nsmce1
rna-XM_008121856.2	0.513016	0.594595	0.449506	0.0001	0.225209	0.535704	-7980.92	0.46934	0.46934	0.46934	0.46934	0.46934	0.46934	-7982.6	3.35869	Ogr03953	g23440.t1	rna-XM_044452525.1	il21r
rna-XM_008121886.2	0.121447	0.243313	0.103819	0.0001	0.0129409	999	-2928.03	0.13194	0.13194	0.13194	0.13194	0.13194	0.13194	-2933.18	10.2923	Ogr15381	g1220.t1	rna-XM_044445371.1	angptl7
rna-XM_008121887.2	0.0162012	0.013584	0.0164287	1.68873	0.00813062	0.0292806	-14713	0.02171	0.02171	0.02171	0.02171	0.02171	0.02171	-14716.7	7.41578	Ogr15384	g1221.t1	rna-XM_044445370.1	mtor
rna-XM_008121950.2	0.172434	1.02836	0.24616	0.209515	0.343454	999	-1646.82	0.34092	0.34092	0.34092	0.34092	0.34092	0.34092	-1649.88	6.12806	Ogr10918	g25887.t1	rna-XM_044419600.1	ier3
rna-XM_008121990.1	0.119838	0.465673	0.0928593	0.0001	0.0001	0.512034	-2453.99	0.26015	0.26015	0.26015	0.26015	0.26015	0.26015	-2463.48	18.9709	Ogr17936	g27074.t1	rna-XM_044442554.1	olig2
rna-XM_008121995.1	0.0697855	0.243299	0.0793307	0.0001	0.57266	0.257937	-2737.47	0.14074	0.14074	0.14074	0.14074	0.14074	0.14074	-2741.73	8.52025	Ogr16534	g27222.t1	rna-XM_044421779.1	htr1b
rna-XM_008122009.1	0.149555	0.43076	0.264194	0.0001	0.221511	0.249179	-2116.79	0.23116	0.23116	0.23116	0.23116	0.23116	0.23116	-2118.86	4.12686	Ogr07430	g16337.t1	rna-XM_044429524.1	spr
rna-XM_008122014.1	0.795437	0.546378	0.337013	8.28131	0.175241	0.189526	-4851.5	0.36637	0.36637	0.36637	0.36637	0.36637	0.36637	-4860.21	17.4287	Ogr04259	g17873.t1	rna-XM_044435440.1	adad2
rna-XM_008122025.2	0.299535	0.235646	0.180511	0.169372	0.64424	999	-4350.05	0.28797	0.28797	0.28797	0.28797	0.28797	0.28797	-4352.3	4.50376	Ogr08564	g16241.t1	rna-XM_044453366.1	slc39a4
rna-XM_008122033.2	0.0914707	0.13767	999	0.00267929	0.0661511	0.00294569	-2989.93	0.1011	0.1011	0.1011	0.1011	0.1011	0.1011	-2996.2	12.5383	Ogr10288	g15128.t1	rna-XM_044435297.1	LOC100554259
rna-XM_008122040.2	0.236761	0.183121	0.110279	999	0.237122	0.301091	-4218.18	0.24062	0.24062	0.24062	0.24062	0.24062	0.24062	-4224.94	13.5231	Ogr01511	g23360.t1	rna-XM_044422618.1	prcc
rna-XM_008122079.2	0.245974	0.55894	0.192679	999	0.190078	0.10974	-5934.59	0.24854	0.24854	0.24854	0.24854	0.24854	0.24854	-5949.84	30.5026	Ogr16827	g7248.t1	rna-XM_044428015.1	nob1
rna-XM_008122149.2	0.244021	0.16567	0.255871	0.0649649	0.163505	0.518827	-7517.92	0.18794	0.18794	0.18794	0.18794	0.18794	0.18794	-7523.07	10.3078	Ogr00973	g15288.t1	rna-XM_044452552.1	znf598
rna-XM_008122165.2	0.199994	0.157674	0.180157	0.000100844	999	0.227354	-6739.05	0.21138	0.21138	0.21138	0.21138	0.21138	0.21138	-6742.28	6.47344	Ogr08625	g28546.t1	rna-XM_044436258.1	tmem260
rna-XM_008122215.2	0.0501103	0.0199412	0.0710301	999	0.109597	0.203929	-2842	0.11452	0.11452	0.11452	0.11452	0.11452	0.11452	-2856.21	28.4105	Ogr10646	g1339.t1	rna-XM_044417171.1	LOC100562458
rna-XM_008122224.2	0.394398	0.54036	0.589778	0.0001	0.277346	0.396723	-8041.21	0.43887	0.43887	0.43887	0.43887	0.43887	0.43887	-8043.98	5.54249	Ogr09308	g24755.t1	rna-XM_044417591.1	ticam1
rna-XM_008122226.2	0.104206	0.129042	0.335881	0.123907	0.249415	0.0001	-5418.81	0.16968	0.16968	0.16968	0.16968	0.16968	0.16968	-5443.05	48.4664	Ogr09309	g24754.t1	rna-XM_044417588.1	fem1a
rna-XM_008122259.2	0.226889	0.164357	0.183752	0.154097	0.0565835	0.0001	-5257.46	0.13839	0.13839	0.13839	0.13839	0.13839	0.13839	-5262.87	10.8233	Ogr02222	g23260.t1	rna-XM_044449059.1	LOC100554002
rna-XM_008122266.2	0.438956	0.461677	0.260333	35.0303	0.609322	0.0001	-5021.89	0.32311	0.32311	0.32311	0.32311	0.32311	0.32311	-5030.12	16.4418	Ogr16769	g22548.t1	rna-XM_044427894.1	ctu2
rna-XM_008122331.2	0.401502	0.65954	0.373131	999	0.455584	0.237613	-8689.77	0.43334	0.43334	0.43334	0.43334	0.43334	0.43334	-8694.01	8.47731	Ogr02509	g19104.t1	rna-XM_044437378.1	r3hcc1
rna-XM_008122346.1	0.170948	0.069315	0.15374	0.0747438	0.0115486	1.82475	-4682.89	0.09752	0.09752	0.09752	0.09752	0.09752	0.09752	-4689.88	13.9816	Ogr08259	g13068.t1	rna-XM_044420926.1	slc22a17
rna-XM_008122398.2	0.164708	0.563771	0.158637	999	0.0001	0.0001	-2019.07	0.20107	0.20107	0.20107	0.20107	0.20107	0.20107	-2035.64	33.1428	Ogr05431	g7950.t1	rna-XM_044425006.1	ccdc12
rna-XM_008122409.2	0.21824	0.112148	0.140831	999	0.138945	0.108123	-5626.63	0.16016	0.16016	0.16016	0.16016	0.16016	0.16016	-5629.25	5.23657	Ogr14353	g21288.t1	rna-XM_044449544.1	msh5
rna-XM_008122422.2	0.339395	0.447133	0.479669	0.278668	3.38185	0.0001	-7876.79	0.38838	0.38838	0.38838	0.38838	0.38838	0.38838	-7883.8	14.032	Ogr05144	g12000.t1	rna-XM_044433642.1	ptx4
rna-XM_008122424.2	0.0992807	0.117944	0.0556873	0.124517	0.0304464	0.0001	-12674.8	0.06305	0.06305	0.06305	0.06305	0.06305	0.06305	-12688.4	27.2758	Ogr18790	g6611.t1	rna-XM_044443756.1	plxna3
rna-XM_008122429.2	0.539501	0.468571	0.354395	0.249698	0.269358	0.0001	-2954.85	0.30705	0.30705	0.30705	0.30705	0.30705	0.30705	-2960.77	11.8399	Ogr12997	g27237.t1	rna-XM_044443721.1	mrpl4
rna-XM_008122437.1	0.117188	0.541526	0.669254	350.424	0.170071	0.201922	-4794.58	0.30617	0.30617	0.30617	0.30617	0.30617	0.30617	-4805.46	21.7551	Ogr01791	g20220.t1	rna-XM_044418541.1	LOC103281254
rna-XM_008122456.2	0.165885	0.607014	0.249518	0.144146	0.202169	2.37007	-8293.27	0.25177	0.25177	0.25177	0.25177	0.25177	0.25177	-8321.16	55.779	Ogr13620	g371.t1	rna-XM_044428465.1	cpxm1
rna-XM_008122468.2	0.316645	0.312304	0.331044	141.313	999	0.242731	-4312.09	0.33106	0.33106	0.33106	0.33106	0.33106	0.33106	-4313.58	2.98324	Ogr08390	g22046.t1	rna-XM_044445308.1	ankrd65
rna-XM_008122516.2	0.743282	0.589231	0.67881	0.0001	1.26958	0.374866	-3009.18	0.50521	0.50521	0.50521	0.50521	0.50521	0.50521	-3015.58	12.7952	Ogr10301	g15771.t1	rna-XM_044435108.1	LOC103281276
rna-XM_008122569.2	0.163338	0.122561	0.136958	0.0001	0.0799156	0.102507	-3698.48	0.11064	0.11064	0.11064	0.11064	0.11064	0.11064	-3699.8	2.63455	Ogr03607	g11165.t1	rna-XM_044455427.1	LOC100564552
rna-XM_008122627.2	0.208184	0.192321	0.0566168	1.8625	0.182555	0.0625812	-13752.1	0.108	0.108	0.108	0.108	0.108	0.108	-13792.3	80.3528	Ogr02358	g18677.t1	rna-XM_044433267.1	LOC100557396
rna-XM_008122628.2	0.0892871	0.140026	0.0675216	999	1.02678	0.137759	-2972.52	0.1424	0.1424	0.1424	0.1424	0.1424	0.1424	-2976.07	7.10413	Ogr08028	g14400.t1	rna-XM_044436820.1	fos
rna-XM_008122637.2	0.0925812	0.132201	0.138086	0.135409	0.0634948	0.0001	-4364.08	0.10811	0.10811	0.10811	0.10811	0.10811	0.10811	-4365.66	3.1604	Ogr07671	g16177.t1	rna-XM_044428991.1	net1
rna-XM_008122674.2	0.235848	0.200324	0.368841	0.36224	0.363634	0.0268185	-11098.7	0.24321	0.24321	0.24321	0.24321	0.24321	0.24321	-11111.6	25.8563	Ogr18777	g6635.t1	rna-XM_044443787.1	itih6
rna-XM_008122706.2	0.0859624	0.0187988	0.00755564	0.0001	0.0001	999	-4632.75	0.02656	0.02656	0.02656	0.02656	0.02656	0.02656	-4641.82	18.147	Ogr12265	g22773.t1	rna-XM_044448550.1	mta2
rna-XM_008122708.2	0.142182	0.235082	0.0936538	0.115698	0.0709292	999	-4939.66	0.14892	0.14892	0.14892	0.14892	0.14892	0.14892	-4946.29	13.2655	Ogr12271	g22766.t1	rna-XM_044448644.1	LOC100552817
rna-XM_008122719.1	0.411788	0.470417	1.26947	0.140975	0.255041	999	-3043.44	0.56442	0.56442	0.56442	0.56442	0.56442	0.56442	-3048.42	9.96071	Ogr01127	g16419.t1	rna-XM_044421279.1	LOC103281339
rna-XM_008122732.2	0.809149	0.22985	0.196889	0.662726	0.0001	0.207756	-1037.44	0.25869	0.25869	0.25869	0.25869	0.25869	0.25869	-1042.39	9.90089	Ogr11134	g26510.t1	rna-XM_044434853.1	atpif1
rna-XM_008122770.1	0.238647	0.401744	0.36151	0.0001	0.118163	0.349007	-2513.19	0.23793	0.23793	0.23793	0.23793	0.23793	0.23793	-2516.12	5.85	Ogr08297	g19726.t1	rna-XM_044434074.1	cfdp1
rna-XM_008122772.2	0.0741587	0.037323	0.117735	0.0327446	0.045338	999	-2437.82	0.18306	0.18306	0.18306	0.18306	0.18306	0.18306	-2460.15	44.6686	Ogr13903	g22217.t1	rna-XM_044439766.1	gpr21
rna-XM_008122774.2	0.0170153	0.503977	0.0362921	0.0001	0.214285	999	-1575.61	0.16817	0.16817	0.16817	0.16817	0.16817	0.16817	-1592.26	33.2978	Ogr05722	g4669.t1	rna-XM_044453328.1	scx
rna-XM_008122808.2	0.0001	0.0001	0.0001	0.0001	0.0875102	0.0001	-456.233	0.0001	0.0001	0.0001	0.0001	0.0001	0.0001	-456.233	-5.6e-05	Ogr16234	g14753.t1	rna-XM_044448884.1	sf3b5
rna-XM_008122864.1	0.0331737	0.0752834	0.0419376	0.249421	0.0535007	0.0266835	-3443	0.03974	0.03974	0.03974	0.03974	0.03974	0.03974	-3445.29	4.56995	Ogr09616	g15438.t1	rna-XM_044423693.1	arcn1
rna-XM_008122868.1	0.991296	0.395109	0.532955	0.343445	0.588879	999	-2855.49	0.56549	0.56549	0.56549	0.56549	0.56549	0.56549	-2857.47	3.94422	Ogr09607	g15451.t1	rna-XM_044423679.1	LOC103281391
rna-XM_008122937.1	0.0438777	0.155633	0.0314881	0.0325886	0.408136	27.9272	-5404.04	0.06746	0.06746	0.06746	0.06746	0.06746	0.06746	-5416.91	25.7439	Ogr16244	g26139.t1	rna-XM_044448861.1	grm1
rna-XM_008123021.2	0.318956	0.895064	0.606586	0.427621	0.158086	999	-2338.52	0.50129	0.50129	0.50129	0.50129	0.50129	0.50129	-2342.73	8.40843	Ogr03327	g23985.t1	rna-XM_044429668.1	LOC103281447
rna-XM_008123030.1	0.444937	0.465758	0.63428	0.403963	0.555435	1.20683	-6439.92	0.4836	0.4836	0.4836	0.4836	0.4836	0.4836	-6442.03	4.21435	Ogr00638	g2198.t1	rna-XM_044449063.1	ciart
rna-XM_008123069.2	0.063928	0.0817987	8.92528	0.0810901	0.0198541	0.101316	-1636.34	0.08918	0.08918	0.08918	0.08918	0.08918	0.08918	-1635.17	-2.3424	Ogr09409	g23570.t1	rna-XM_044433754.1	LOC100560293
rna-XM_008123076.2	0.177072	0.345884	0.145406	0.757809	0.0718775	0.0745924	-13957.7	0.18301	0.18301	0.18301	0.18301	0.18301	0.18301	-13976.8	38.2765	Ogr06638	g26780.t1	rna-XM_044427484.1	kiaa2022
rna-XM_008123085.2	0.00768828	0.133049	0.0284149	1.60628	0.0001	0.0743734	-2311.11	0.0462	0.0462	0.0462	0.0462	0.0462	0.0462	-2318.91	15.6013	Ogr01644	g15760.t1	rna-XM_044435246.1	tomm40
rna-XM_008123116.2	0.0144731	0.0001	0.0119815	0.0672888	0.0135821	0.000106433	-2048.31	0.00809	0.00809	0.00809	0.00809	0.00809	0.00809	-2048.97	1.32567	Ogr10215	g15255.t1	rna-XM_044452624.1	mlst8
rna-XM_008123186.2	0.0531705	0.105052	0.0849063	0.0001	0.0367537	999	-6688.54	0.05899	0.05899	0.05899	0.05899	0.05899	0.05899	-6694.53	11.976	Ogr08307	g19708.t1	rna-XM_044434057.1	wdr59
rna-XM_008123187.1	0.0158454	0.239313	0.224318	2.30657	0.565551	0.106884	-4659.66	0.16953	0.16953	0.16953	0.16953	0.16953	0.16953	-4666.34	13.353	Ogr08310	g19706.t1	rna-XM_044434178.1	fa2h
rna-XM_008123188.2	0.442413	0.429613	0.186883	999	0.0491851	0.157597	-5768.65	0.21006	0.21006	0.21006	0.21006	0.21006	0.21006	-5776.33	15.3674	Ogr08312	g19703.t1	rna-XM_044433921.1	rfwd3
rna-XM_008123215.2	0.062153	0.150263	0.0482745	0.0837287	0.0001	0.0001	-2299.46	0.06697	0.06697	0.06697	0.06697	0.06697	0.06697	-2301.2	3.48708	Ogr08021	g19503.t1	rna-XM_044436083.1	eif2b2
rna-XM_008123297.2	0.576653	0.361298	0.32679	0.0001	2.4011	0.54334	-8274.95	0.40441	0.40441	0.40441	0.40441	0.40441	0.40441	-8283.52	17.1432	Ogr13438	g25479.t1	rna-XM_044428416.1	m1ap
rna-XM_008123300.2	0.229108	0.428983	0.0974684	999	0.0208277	0.0001	-3745.76	0.19788	0.19788	0.19788	0.19788	0.19788	0.19788	-3762.49	33.4455	Ogr00576	g25488.t1	rna-XM_044428417.1	htra2
rna-XM_008123306.2	0.455174	0.751901	0.54681	0.457213	1.17371	0.0001	-4829.27	0.52917	0.52917	0.52917	0.52917	0.52917	0.52917	-4833.01	7.48148	Ogr02880	g14478.t1	rna-XM_044435556.1	cd3eap
rna-XM_008123334.2	0.30193	0.331173	0.406229	0.201239	0.127714	717.947	-10654.6	0.29489	0.29489	0.29489	0.29489	0.29489	0.29489	-10658.8	8.39828	Ogr00370	g17109.t1	rna-XM_044427482.1	amer1
rna-XM_008123344.1	0.553368	0.210259	0.714075	0.0001	0.111293	0.301352	-3521.85	0.33952	0.33952	0.33952	0.33952	0.33952	0.33952	-3529.15	14.6086	Ogr02642	g24768.t1	rna-XM_044417573.1	LOC103281546
rna-XM_008123358.2	0.331506	999	1.74919	0.553947	0.483503	0.0001	-4298.94	0.49117	0.49117	0.49117	0.49117	0.49117	0.49117	-4306.27	14.6567	Ogr15357	g13586.t1	rna-XM_044445326.1	tnfrsf14
rna-XM_008123369.2	0.347203	0.0001	991.118	0.0001	0.653579	999	-4441.16	0.22081	0.22081	0.22081	0.22081	0.22081	0.22081	-4444.65	6.96613	Ogr03939	g15197.t1	rna-XM_044452627.1	ndufab1
rna-XM_008123387.2	0.0887942	0.0769206	0.265938	0.0001	0.0723342	0.215009	-2461.05	0.12707	0.12707	0.12707	0.12707	0.12707	0.12707	-2464.79	7.48742	Ogr00581	g22086.t1	rna-XM_044440031.1	clic3
rna-XM_008123388.2	0.303166	0.789629	0.168141	0.0001	0.467845	0.484774	-3154.59	0.46247	0.46247	0.46247	0.46247	0.46247	0.46247	-3158.68	8.18373	Ogr00582	g22085.t1	rna-XM_044440128.1	LOC103281558
rna-XM_008123398.2	0.0648111	0.0890098	0.153806	0.0001	0.0539513	0.323914	-2653.75	0.12625	0.12625	0.12625	0.12625	0.12625	0.12625	-2657.88	8.25437	Ogr12222	g13901.t1	rna-XM_044448538.1	LOC100563440
rna-XM_008123401.2	0.0887755	0.327987	0.0536236	76.9043	0.250528	0.149954	-4591.03	0.16221	0.16221	0.16221	0.16221	0.16221	0.16221	-4605.93	29.7988	Ogr12224	g13905.t1	rna-XM_044448776.1	atl3
rna-XM_008123402.2	0.374245	0.388102	0.45957	0.0001	0.378252	0.548212	-8624.53	0.36907	0.36907	0.36907	0.36907	0.36907	0.36907	-8628.28	7.50079	Ogr12225	g13908.t1	rna-XM_044448502.1	rtn3
rna-XM_008123427.2	0.316735	0.761493	0.257857	0.172258	0.229447	999	-5556.81	0.33014	0.33014	0.33014	0.33014	0.33014	0.33014	-5570.48	27.3344	Ogr06375	g24192.t1	rna-XM_044418551.1	wdr73
rna-XM_008123432.1	0.00922407	0.463286	0.0734576	0.0001	0.0001	999	-2063.31	0.17608	0.17608	0.17608	0.17608	0.17608	0.17608	-2085.67	44.7224	Ogr01405	g24889.t1	rna-XM_044418573.1	rhog
rna-XM_008123450.1	0.457131	0.100607	0.339513	999	0.0227209	0.0001	-5105.22	0.19798	0.19798	0.19798	0.19798	0.19798	0.19798	-5132.05	53.6582	Ogr10283	g5496.t1	rna-XM_044435082.1	pou2f2
rna-XM_008123458.2	0.749782	0.57927	0.535623	0.0001	0.596642	0.556499	-7244.28	0.55325	0.55325	0.55325	0.55325	0.55325	0.55325	-7247.44	6.30357	Ogr14383	g8696.t1	rna-XM_044440957.1	selplg
rna-XM_008123503.2	0.215415	0.171077	0.307586	0.0001	0.233972	0.412251	-6606.34	0.28684	0.28684	0.28684	0.28684	0.28684	0.28684	-6614.1	15.5251	Ogr03305	g22799.t1	rna-XM_044448389.1	LOC103281597
rna-XM_008123555.2	0.582454	0.266633	0.823703	0.851785	1.1067	0.0001	-6251.78	0.54778	0.54778	0.54778	0.54778	0.54778	0.54778	-6257.32	11.0766	Ogr07031	g4498.t1	rna-XM_044439755.1	LOC103281619
rna-XM_008123570.2	0.523475	0.202429	0.0690443	0.0478907	0.0499286	110.671	-8949.24	0.11404	0.11404	0.11404	0.11404	0.11404	0.11404	-8993.15	87.8331	Ogr14822	g17760.t1	rna-XM_044444399.1	bcr
rna-XM_008123603.2	0.172579	0.423846	0.0875802	0.176669	1.05555	2.04848	-2785.05	0.21187	0.21187	0.21187	0.21187	0.21187	0.21187	-2790.72	11.3365	Ogr13807	g16677.t1	rna-XM_044427483.1	nkap
rna-XM_008123642.2	0.20068	0.330277	0.285892	0.393249	0.436731	0.0001	-9043	0.29552	0.29552	0.29552	0.29552	0.29552	0.29552	-9045.65	5.31002	Ogr08199	g27173.t1	rna-XM_044448552.1	ccdc87
rna-XM_008123649.2	0.190663	0.323006	0.0885335	0.0001	0.0001	0.27102	-5091.49	0.15522	0.15522	0.15522	0.15522	0.15522	0.15522	-5104.62	26.2681	Ogr11092	g28032.t1	rna-XM_044435424.1	dmwd
rna-XM_008123684.2	0.421379	0.23313	0.217265	999	0.0745683	0.0001	-4604.4	0.15275	0.15275	0.15275	0.15275	0.15275	0.15275	-4617.69	26.5993	Ogr17772	g8263.t1	rna-XM_044456324.1	dlat
rna-XM_008123700.2	0.0127403	0.0380947	0.0159906	999	0.0358295	0.0001	-2425.86	0.02075	0.02075	0.02075	0.02075	0.02075	0.02075	-2427.06	2.39327	Ogr11713	g5592.t1	rna-XM_044433757.1	drg2
rna-XM_008123730.1	0.370366	0.401982	0.172334	999	999	0.0319275	-3675.15	0.25439	0.25439	0.25439	0.25439	0.25439	0.25439	-3681.56	12.8313	Ogr05515	g24811.t1	rna-XM_044439718.1	LOC103281679
rna-XM_008123732.1	0.381278	0.196139	0.150188	0.0624362	334.67	999	-3337.42	0.22819	0.22819	0.22819	0.22819	0.22819	0.22819	-3340.43	6.0142	Ogr05516	g27214.t1	rna-XM_044439717.1	LOC103281681
rna-XM_008123734.2	0.117985	0.118754	0.0629707	754.889	0.0498954	0.0395447	-2825.17	0.076	0.076	0.076	0.076	0.076	0.076	-2827.55	4.76507	Ogr14681	g10597.t1	rna-XM_044433547.1	gprc5b
rna-XM_008123754.2	0.147625	0.110439	0.0593914	6.39507	0.319848	0.330408	-1843.41	0.14422	0.14422	0.14422	0.14422	0.14422	0.14422	-1851.19	15.5684	Ogr03310	g22806.t1	rna-XM_044448471.1	mpz
rna-XM_008123785.2	0.323994	0.391482	0.476192	81.3317	0.210268	0.137443	-7610.72	0.28503	0.28503	0.28503	0.28503	0.28503	0.28503	-7624.79	28.1484	Ogr01007	g23302.t1	rna-XM_044422632.1	igsf8
rna-XM_008123787.2	0.0344301	0.0584685	0.201124	0.0001	0.0677992	999	-2911.62	0.08868	0.08868	0.08868	0.08868	0.08868	0.08868	-2920.72	18.1951	Ogr01006	g23300.t1	rna-XM_044422631.1	kcnj9
rna-XM_008123794.2	0.478111	0.474643	0.342127	0.0001	0.85596	0.708361	-4848.22	0.49024	0.49024	0.49024	0.49024	0.49024	0.49024	-4849.47	2.49979	Ogr14674	g10587.t1	rna-XM_044433673.1	itpripl2
rna-XM_008123887.2	1.30284	0.113586	0.171399	0.0001	0.118857	0.305476	-2953.78	0.23689	0.23689	0.23689	0.23689	0.23689	0.23689	-2968.15	28.7243	Ogr12005	g13877.t1	rna-XM_044448437.1	opn3
rna-XM_008123910.2	0.0345512	0.429866	0.0548862	0.0001	999	0.209887	-1474.54	0.11643	0.11643	0.11643	0.11643	0.11643	0.11643	-1480.54	12.0168	Ogr12010	g13882.t1	rna-XM_044448559.1	grem2
rna-XM_008123929.1	0.0252085	0.0403828	0.0414838	0.0500116	0.0816373	0.0001	-3564.51	0.04435	0.04435	0.04435	0.04435	0.04435	0.04435	-3565.74	2.46418	Ogr13937	g11612.t1	rna-XM_044453178.1	prpf4
rna-XM_008123934.2	0.258048	0.528456	0.24804	0.124366	0.38263	999	-4464.38	0.26995	0.26995	0.26995	0.26995	0.26995	0.26995	-4469.69	10.622	Ogr13041	g26087.t1	rna-XM_044449141.1	prune
rna-XM_008123955.2	0.49581	0.300102	0.455932	0.717797	0.233154	0.0001	-7204.71	0.40162	0.40162	0.40162	0.40162	0.40162	0.40162	-7207.64	5.86078	Ogr07026	g4479.t1	rna-XM_044440168.1	tprn
rna-XM_008123971.2	0.0737258	0.531796	0.19729	0.713005	0.0700893	0.133518	-7200.69	0.23012	0.23012	0.23012	0.23012	0.23012	0.23012	-7222.89	44.3863	Ogr00821	g1429.t1	rna-XM_044417257.1	senp3
rna-XM_008124044.1	0.174787	1.16712	0.987121	0.0951674	0.0645926	0.28161	-5767.33	0.40121	0.40121	0.40121	0.40121	0.40121	0.40121	-5802.89	71.1225	Ogr01129	g16414.t1	rna-XM_044421280.1	pltp
rna-XM_008124106.1	0.570365	0.0428156	0.209698	0.315778	0.0949507	999	-1572.42	0.32337	0.32337	0.32337	0.32337	0.32337	0.32337	-1577.13	9.41007	Ogr12637	g23577.t1	rna-XM_044433877.1	LOC103281838
rna-XM_008124115.2	0.169211	0.207949	0.138621	0.60814	0.269162	0.263461	-7937.21	0.21355	0.21355	0.21355	0.21355	0.21355	0.21355	-7941.31	8.20878	Ogr05512	g1769.t1	rna-XM_044440130.1	sh2d3c
rna-XM_008124143.1	0.212777	0.15287	0.321427	0.196928	0.0967215	0.0001	-5868.92	0.19175	0.19175	0.19175	0.19175	0.19175	0.19175	-5872.16	6.48635	Ogr06214	g5673.t1	rna-XM_044417270.1	LOC103281853
rna-XM_008124169.2	0.0001	0.318541	0.287288	0.253255	999	0.37703	-10961.6	0.34731	0.34731	0.34731	0.34731	0.34731	0.34731	-10965.5	7.81952	Ogr13226	g19771.t1	rna-XM_044451407.1	tarbp1
rna-XM_008124190.2	0.0208999	0.0510488	0.13656	0.0001	0.0001	999	-2192.09	0.0631	0.0631	0.0631	0.0631	0.0631	0.0631	-2196.73	9.29587	Ogr11868	g15035.t1	rna-XM_044438288.1	wnt6
rna-XM_008124196.1	0.0994618	0.105911	0.0582077	0.308469	0.33956	0.0001	-3178.57	0.13844	0.13844	0.13844	0.13844	0.13844	0.13844	-3189.27	21.4084	Ogr08054	g15906.t1	rna-XM_044455895.1	hapln4
rna-XM_008124236.2	6.79931	0.316289	0.0171229	0.0001	0.0001	0.0001	-897.001	0.09663	0.09663	0.09663	0.09663	0.09663	0.09663	-928.183	62.3642	Ogr15833	g26179.t1	rna-XM_044456300.1	rps25
rna-XM_008124273.1	0.338441	0.431248	0.266395	154.535	0.194501	0.370338	-11385.9	0.35984	0.35984	0.35984	0.35984	0.35984	0.35984	-11393.3	14.6425	Ogr04240	g7329.t1	rna-XM_044421056.1	gtf3c2
rna-XM_008124288.2	0.467505	1.0273	0.367176	0.442175	0.401878	56.6626	-6880.31	0.48845	0.48845	0.48845	0.48845	0.48845	0.48845	-6885.27	9.93017	Ogr17149	g5434.t1	rna-XM_044418803.1	LOC103281918
rna-XM_008124307.1	0.0916311	0.0353255	0.197827	1.03527	0.0861147	0.31834	-15962.6	0.09262	0.09262	0.09262	0.09262	0.09262	0.09262	-15982.7	40.1927	Ogr00580	g22088.t1	rna-XM_044440095.1	LOC103281928
rna-XM_008124362.2	0.62305	0.520432	0.457659	0.703541	0.0001	0.0001	-3872.32	0.4103	0.4103	0.4103	0.4103	0.4103	0.4103	-3876.52	8.41054	Ogr19056	g23483.t1	rna-XM_044451540.1	ccsap
rna-XM_008124384.1	0.0001	0.0527109	0.0001	0.0001	999	999	-891.161	0.06039	0.06039	0.06039	0.06039	0.06039	0.06039	-896.495	10.6666	Ogr05266	g11789.t1	rna-XM_044453147.1	LOC103281967
rna-XM_008124406.2	0.164519	0.271357	0.101563	0.306607	0.182222	0.0001	-2241.87	0.19402	0.19402	0.19402	0.19402	0.19402	0.19402	-2244.5	5.26278	Ogr03125	g29948.t1	rna-XM_044425490.1	hsd17b8
rna-XM_008124416.2	0.112746	0.156112	0.292791	0.0001	0.36774	2.63373	-2605.7	0.25603	0.25603	0.25603	0.25603	0.25603	0.25603	-2613.04	14.6708	Ogr02282	g30752.t1	rna-XM_044419527.1	cdk5r1
rna-XM_008124418.2	0.0500661	0.317173	0.0648814	0.0001	999	0.285322	-3185.38	0.14355	0.14355	0.14355	0.14355	0.14355	0.14355	-3195.5	20.2445	Ogr12251	g3409.t1	rna-XM_044448650.1	gpr137
rna-XM_008124421.2	0.118465	0.346637	0.19574	0.302392	21.7473	0.0001	-4405.25	0.21696	0.21696	0.21696	0.21696	0.21696	0.21696	-4412	13.5001	Ogr04266	g17888.t1	rna-XM_044435537.1	LOC103281988
rna-XM_008124437.2	1.67685	0.664979	0.22271	999	0.0001	0.21655	-5027.99	0.30192	0.30192	0.30192	0.30192	0.30192	0.30192	-5037.44	18.9038	Ogr01081	g2377.t1	rna-XM_044435278.1	catsper4
rna-XM_008124466.2	0.483978	0.28936	0.213529	0.442397	0.0934024	13.4622	-1504.13	0.34265	0.34265	0.34265	0.34265	0.34265	0.34265	-1508.17	8.08165	Ogr08389	g22044.t1	rna-XM_044445467.1	LOC103282007
rna-XM_008124469.2	0.0693197	0.236519	0.312483	0.0001	0.092252	0.360431	-4578.6	0.20849	0.20849	0.20849	0.20849	0.20849	0.20849	-4590.18	23.1598	Ogr02064	g22430.t1	rna-XM_044417363.1	LOC100561798
rna-XM_008124486.2	0.127656	0.559454	0.36827	0.0001	0.353821	0.485378	-8870.67	0.3173	0.3173	0.3173	0.3173	0.3173	0.3173	-8888.31	35.2766	Ogr02882	g14475.t1	rna-XM_044435517.1	LOC103282020
rna-XM_008124540.2	0.534001	0.102654	0.155813	0.0123718	0.0825535	0.19266	-1702.13	0.1863	0.1863	0.1863	0.1863	0.1863	0.1863	-1707.18	10.1011	Ogr15457	g19060.t1	rna-XM_044439969.1	aif1l
rna-XM_008124584.2	0.44179	0.373278	0.606652	999	0.317419	0.3614	-4293.34	0.44373	0.44373	0.44373	0.44373	0.44373	0.44373	-4294.8	2.92142	Ogr13778	g25245.t1	rna-XM_044452711.1	bmp15
rna-XM_008124638.2	0.299409	0.475554	0.418566	0.0001	0.279601	0.42846	-42744.5	0.39841	0.39841	0.39841	0.39841	0.39841	0.39841	-42749.1	9.18208	Ogr16760	g1165.t1	rna-XM_044428083.1	LOC103282102
rna-XM_008124641.2	0.573781	0.595473	0.691451	0.749019	0.268068	0.0001	-4179.22	0.58621	0.58621	0.58621	0.58621	0.58621	0.58621	-4179.6	0.773798	Ogr01004	g23293.t1	rna-XM_044422611.1	LOC103282104
rna-XM_008124646.2	0.530407	0.378007	0.12568	0.309111	0.632598	0.0001	-1858.92	0.27464	0.27464	0.27464	0.27464	0.27464	0.27464	-1862.73	7.61806	Ogr17743	g11741.t1	rna-XM_044439484.1	thy1
rna-XM_008124655.2	0.392828	0.150592	0.167942	0.0001	0.149314	0.703139	-5920.07	0.22619	0.22619	0.22619	0.22619	0.22619	0.22619	-5928.94	17.7319	Ogr14149	g22228.t1	rna-XM_044440098.1	ptgs1
rna-XM_008124717.2	0.972932	0.535171	0.383912	0.224322	0.214794	999	-2327.25	0.42633	0.42633	0.42633	0.42633	0.42633	0.42633	-2329.3	4.10022	Ogr01388	g14817.t1	rna-XM_044448369.1	rnaseh2c
rna-XM_008124721.1	0.00424244	0.329533	0.0482853	0.0001	0.0621464	0.432535	-5535.26	0.13036	0.13036	0.13036	0.13036	0.13036	0.13036	-5553.94	37.3614	Ogr00627	g18146.t1	rna-XM_044428340.1	LOC103282153
rna-XM_008124723.2	0.597796	0.854635	0.361629	999	999	0.0001	-2545.39	0.48855	0.48855	0.48855	0.48855	0.48855	0.48855	-2555.47	20.1678	Ogr07069	g27449.t1	rna-XM_044456128.1	dnajc30
rna-XM_008124742.2	0.0671749	0.243526	0.223061	0.357281	999	0.247569	-4683.74	0.23438	0.23438	0.23438	0.23438	0.23438	0.23438	-4688.89	10.2886	Ogr19090	g16796.t1	rna-XM_044448651.1	ttll2
rna-XM_008124849.2	0.202926	0.32515	0.179389	0.0001	0.0500506	0.408682	-5918.39	0.21719	0.21719	0.21719	0.21719	0.21719	0.21719	-5930.73	24.6675	Ogr03622	g758.t1	rna-XM_044421164.1	LOC103282229
rna-XM_008124871.2	0.507755	0.628937	0.0918152	0.0001	0.101793	0.904541	-3753.28	0.3375	0.3375	0.3375	0.3375	0.3375	0.3375	-3776.46	46.3553	Ogr19410	g2825.t1	rna-XM_044446119.1	htr1a
rna-XM_008124877.2	0.119813	0.30171	0.156021	1.0082	0.0162219	0.251463	-4531.39	0.16904	0.16904	0.16904	0.16904	0.16904	0.16904	-4538.33	13.8878	Ogr12253	g3405.t1	rna-XM_044448381.1	LOC103282249
rna-XM_008124930.2	0.200673	0.328498	0.517483	0.0001	0.135307	0.837419	-2971.56	0.34743	0.34743	0.34743	0.34743	0.34743	0.34743	-2976.17	9.21952	Ogr03299	g22792.t1	rna-XM_044448469.1	LOC103282289
rna-XM_008124931.2	0.359906	0.386359	0.718767	0.0001	0.311845	0.858986	-4472.36	0.4266	0.4266	0.4266	0.4266	0.4266	0.4266	-4477.31	9.89967	Ogr03298	g22791.t1	rna-XM_044448385.1	LOC103282290
rna-XM_008125019.1	0.113375	0.374972	0.39221	0.0001	0.186653	0.721683	-1859.38	0.24147	0.24147	0.24147	0.24147	0.24147	0.24147	-1864.56	10.3593	Ogr08043	g4942.t1	rna-XM_044455939.1	LOC103282359
rna-XM_008125062.2	0.0970403	0.418959	0.0843748	0.0168363	0.121476	0.116935	-3148.93	0.12478	0.12478	0.12478	0.12478	0.12478	0.12478	-3162.61	27.3677	Ogr14736	g4609.t1	rna-XM_044444728.1	slc35b2
rna-XM_008125081.2	0.432701	0.189337	0.307811	0.063158	1.0786	0.507592	-3736.16	0.32173	0.32173	0.32173	0.32173	0.32173	0.32173	-3741.48	10.6371	Ogr14735	g4607.t1	rna-XM_044444605.1	nfkbie
rna-XM_008125109.2	0.159322	1.08636	0.896124	0.839519	2.94162	0.0001	-3662.53	0.40681	0.40681	0.40681	0.40681	0.40681	0.40681	-3685.56	46.0507	Ogr16926	g596.t1	rna-XM_044455909.1	LOC100553813
rna-XM_008125122.1	0.555844	0.424003	0.484826	0.0001	0.0854878	999	-4792.29	0.3384	0.3384	0.3384	0.3384	0.3384	0.3384	-4797.56	10.5586	Ogr00522	g22429.t1	rna-XM_044417362.1	LOC103282440
rna-XM_008125256.2	0.404746	0.453032	0.126425	1.15441	3.21458	0.0001	-2638.77	0.30387	0.30387	0.30387	0.30387	0.30387	0.30387	-2644.04	10.5349	Ogr16730	g4635.t1	rna-XM_044447972.1	mad2l1bp
rna-XM_008125278.1	0.0943571	0.135008	0.0692156	206.362	0.386223	0.0932495	-1383.14	0.09443	0.09443	0.09443	0.09443	0.09443	0.09443	-1383.72	1.1504	Ogr02524	g14689.t1	rna-XM_044419110.1	LOC100557462
rna-XM_008125305.2	0.0218092	0.0181658	0.0001	0.0349366	0.0001	0.616985	-1707.98	0.01594	0.01594	0.01594	0.01594	0.01594	0.01594	-1709.94	3.90538	Ogr13926	g11625.t1	rna-XM_044439797.1	rpl7a
rna-XM_008125308.2	0.0369514	0.557097	0.114061	999	0.0001	0.218838	-3720.01	0.18305	0.18305	0.18305	0.18305	0.18305	0.18305	-3736.69	33.3627	Ogr08249	g13091.t1	rna-XM_044420883.1	LOC103282585
rna-XM_008125309.2	0.390267	0.552091	0.546122	999	0.762255	0.323131	-7073.82	0.48624	0.48624	0.48624	0.48624	0.48624	0.48624	-7076.81	5.97373	Ogr01020	g14845.t1	rna-XM_044448363.1	LOC103282586
rna-XM_008125320.1	0.408089	0.212494	0.535787	0.0321296	0.0001	999	-2767.6	0.27961	0.27961	0.27961	0.27961	0.27961	0.27961	-2776.91	18.6169	Ogr09065	g19523.t1	rna-XM_044435789.1	vsx2
rna-XM_008125332.2	999	0.570984	0.213808	0.419576	0.460592	999	-3459.02	0.57228	0.57228	0.57228	0.57228	0.57228	0.57228	-3462.22	6.40553	Ogr04140	g22562.t1	rna-XM_044434321.1	LOC100562398
rna-XM_008125392.1	0.368521	0.317652	0.174145	0.209604	0.197516	0.0587812	-2669.87	0.21831	0.21831	0.21831	0.21831	0.21831	0.21831	-2672.98	6.21574	Ogr05073	g13392.t1	rna-XM_044430395.1	LOC103282656
rna-XM_008125484.2	0.149194	0.350267	0.144586	0.0001	9.61543	0.735206	-5914.07	0.24075	0.24075	0.24075	0.24075	0.24075	0.24075	-5927.18	26.2246	Ogr01773	g14704.t1	rna-XM_044420998.1	LOC100563701
rna-XM_008125495.2	0.247984	0.194466	0.210743	0.130207	0.240571	999	-5202.46	0.23016	0.23016	0.23016	0.23016	0.23016	0.23016	-5204.1	3.27226	Ogr05694	g10836.t1	rna-XM_044456110.1	gusb
rna-XM_008125496.2	0.229772	0.357807	0.325204	999	0.265389	0.138083	-9627.09	0.29828	0.29828	0.29828	0.29828	0.29828	0.29828	-9629.44	4.71598	Ogr11231	g24410.t1	rna-XM_044430397.1	LOC103282748
rna-XM_008125567.2	0.0949292	0.0738696	0.134015	999	0.035763	0.201101	-3256.07	0.12213	0.12213	0.12213	0.12213	0.12213	0.12213	-3263.57	15.0068	Ogr13182	g8512.t1	rna-XM_044445451.1	LOC100556751
rna-XM_008125593.2	0.142423	0.16525	0.234182	0.214149	0.247177	0.0001	-5071.13	0.15539	0.15539	0.15539	0.15539	0.15539	0.15539	-5077.24	12.2188	Ogr16753	g4099.t1	rna-XM_044450772.1	vit
rna-XM_008125609.2	0.0878032	0.0081074	0.0334311	0.83507	2.9359	1.51283	-3018.56	0.06759	0.06759	0.06759	0.06759	0.06759	0.06759	-3026.54	15.9693	Ogr19358	g10949.t1	rna-XM_044453423.1	LOC103282857
rna-XM_008125725.1	0.262095	0.335209	0.459685	0.313774	0.189975	0.0001	-4819.71	0.2723	0.2723	0.2723	0.2723	0.2723	0.2723	-4822.39	5.35145	Ogr00484	g1568.t1	rna-XM_044438983.1	LOC103282971
rna-XM_008125785.2	0.494245	0.260242	0.173926	0.0001	2.54277	0.468239	-4376.75	0.27325	0.27325	0.27325	0.27325	0.27325	0.27325	-4381.31	9.11632	Ogr03244	g11685.t1	rna-XM_044429147.1	LOC100553953
rna-XM_008125816.2	0.622019	0.212683	0.17331	0.857693	2.90855	0.205705	-4039.21	0.25497	0.25497	0.25497	0.25497	0.25497	0.25497	-4048.82	19.2169	Ogr11172	g17310.t1	rna-XM_044429223.1	slc30a1
rna-XM_008125858.2	0.334468	0.427216	0.395411	1.39655	0.707516	0.0001	-4498.85	0.38355	0.38355	0.38355	0.38355	0.38355	0.38355	-4502.65	7.58239	Ogr19313	g29906.t1	rna-XM_044449795.1	slc30a10
rna-XM_016990689.1	0.154092	0.136972	0.185592	0.226529	999	999	-4296.39	0.24574	0.24574	0.24574	0.24574	0.24574	0.24574	-4299.44	6.09396	Ogr19261	g3859.t1	rna-XM_044450321.1	LOC100553825
rna-XM_016990698.1	0.603985	0.325373	0.286915	999	0.229013	0.344417	-7826.03	0.35392	0.35392	0.35392	0.35392	0.35392	0.35392	-7830.03	8.00895	Ogr19267	g3850.t1	rna-XM_044436262.1	itpkb
rna-XM_016990763.1	0.198881	0.108489	0.0857242	0.0001	0.0794305	999	-2241.34	0.11062	0.11062	0.11062	0.11062	0.11062	0.11062	-2243.07	3.47097	Ogr08956	g13413.t1	rna-XM_044436726.1	gsc
rna-XM_016990770.1	1.22527	0.0340505	0.0769642	0.0001	0.0001	0.939797	-2895.34	0.37462	0.37462	0.37462	0.37462	0.37462	0.37462	-2920.77	50.8755	Ogr09690	g28985.t1	rna-XM_044445821.1	mblac2
rna-XM_016990785.1	0.119775	0.177111	0.249151	0.0001	2.22379	0.038273	-8837.96	0.16514	0.16514	0.16514	0.16514	0.16514	0.16514	-8840.75	5.58205	Ogr05521	g30125.t1	rna-XM_044440105.1	LOC107982254
rna-XM_016990793.1	0.405884	0.447424	0.402137	0.195616	1.19094	999	-3864.03	0.35592	0.35592	0.35592	0.35592	0.35592	0.35592	-3867.84	7.63003	Ogr10004	g27284.t1	rna-XM_044443426.1	tex28
rna-XM_016990809.1	0.117736	0.0198365	0.0876408	0.0001	0.0419386	999	-2462.42	0.06719	0.06719	0.06719	0.06719	0.06719	0.06719	-2464.14	3.43061	Ogr10532	g19052.t1	rna-XM_044454029.1	LOC100556889
rna-XM_016990810.1	0.233562	0.160292	0.0543557	0.162011	0.0383307	0.0001	-14403.4	0.10655	0.10655	0.10655	0.10655	0.10655	0.10655	-14417.2	27.5831	Ogr18416	g19905.t1	rna-XM_044420034.1	cacna1g
rna-XM_016990812.1	0.207144	0.0984192	0.101513	0.597844	2.67442	0.0001	-2395.86	0.20437	0.20437	0.20437	0.20437	0.20437	0.20437	-2408.53	25.3547	Ogr15668	g13442.t1	rna-XM_044454577.1	LOC100558325
rna-XM_016991114.1	0.0333294	0.0193182	0.0172825	0.0001	0.115821	999	-5622.26	0.02646	0.02646	0.02646	0.02646	0.02646	0.02646	-5624.9	5.27548	Ogr16976	g24952.t1	rna-XM_044443168.1	map3k12
rna-XM_016991186.1	0.146695	0.620609	0.200079	0.0816047	0.547284	0.642459	-5728.2	0.31211	0.31211	0.31211	0.31211	0.31211	0.31211	-5743.63	30.8604	Ogr09736	g17381.t1	rna-XM_044443668.1	LOC103277759
rna-XM_016991210.1	0.0999641	0.125965	0.0855378	1.65018	0.0452771	0.0001	-4628.72	0.10324	0.10324	0.10324	0.10324	0.10324	0.10324	-4630.68	3.92826	Ogr16720	g21884.t1	rna-XM_044422006.1	fignl2
rna-XM_016991215.1	0.27491	0.283565	0.116546	0.309903	0.214142	0.0001	-2326.99	0.20447	0.20447	0.20447	0.20447	0.20447	0.20447	-2329.01	4.02169	Ogr16707	g21908.t1	rna-XM_044421475.1	LOC107982256
rna-XM_016991238.1	0.55476	0.3861	0.238362	999	0.776441	0.0001	-7346	0.29725	0.29725	0.29725	0.29725	0.29725	0.29725	-7361.81	31.63	Ogr01424	g21998.t1	rna-XM_044443101.1	LOC100560629
rna-XM_016991297.1	0.0001	0.053613	0.0798595	0.176761	0.405321	0.0001	-3381.75	0.08666	0.08666	0.08666	0.08666	0.08666	0.08666	-3391.48	19.4491	Ogr10903	g7144.t1	rna-XM_044453936.1	tekt3
rna-XM_016991336.1	0.119253	0.251796	0.220618	0.136457	0.221224	325.548	-14311.6	0.18437	0.18437	0.18437	0.18437	0.18437	0.18437	-14317.9	12.4942	Ogr16075	g19027.t1	rna-XM_044453973.1	evpl
rna-XM_016991377.1	345.336	0.0935741	0.00367642	2.63805	0.0383878	215.259	-3786.1	0.05653	0.05653	0.05653	0.05653	0.05653	0.05653	-3788.52	4.83622	Ogr12664	g28958.t1	rna-XM_044419974.1	luc7l3
rna-XM_016991390.1	0.347984	0.866758	0.0993288	0.369227	0.152476	0.319572	-1889.34	0.30648	0.30648	0.30648	0.30648	0.30648	0.30648	-1895.73	12.7625	Ogr18395	g19880.t1	rna-XM_044419941.1	LOC100563850
rna-XM_016991481.1	0.627788	0.237377	0.318926	0.169199	0.0983107	999	-5445.43	0.37045	0.37045	0.37045	0.37045	0.37045	0.37045	-5458.01	25.1764	Ogr19508	g16719.t1	rna-XM_044435774.1	pax9
rna-XM_016991554.1	0.224764	1.03636	0.200178	0.20807	0.0001	1.68142	-3731.76	0.20109	0.20109	0.20109	0.20109	0.20109	0.20109	-3733.23	2.94884	Ogr09917	g13716.t1	rna-XM_044435803.1	lrrc74a
rna-XM_016991711.1	0.470435	0.577979	0.362663	0.214794	0.369059	0.287266	-11506.7	0.39653	0.39653	0.39653	0.39653	0.39653	0.39653	-11521.6	29.791	Ogr15115	g8406.t1	rna-XM_044452113.1	prrt3
rna-XM_016991794.1	0.184109	0.0358999	0.198399	999	0.022585	0.0001	-7803.91	0.09988	0.09988	0.09988	0.09988	0.09988	0.09988	-7830.32	52.8243	Ogr15096	g12841.t1	rna-XM_044451720.1	gabbr1
rna-XM_016991940.1	0.255846	0.154221	0.314331	999	0.533844	0.0001	-2941.05	0.25467	0.25467	0.25467	0.25467	0.25467	0.25467	-2945.49	8.88648	Ogr11465	g6975.t1	rna-XM_044445609.1	nkx1-2
rna-XM_016992109.1	1.00228	0.443384	0.464475	0.426009	0.303345	0.0001	-2612.82	0.35884	0.35884	0.35884	0.35884	0.35884	0.35884	-2613.85	2.06304	Ogr14084	g23127.t1	rna-XM_044432737.1	foxl2
rna-XM_016992164.1	0.0001	0.233034	0.133064	0.000136951	0.0001	0.107794	-815.846	0.13124	0.13124	0.13124	0.13124	0.13124	0.13124	-817.364	3.03671	Ogr17872	g10041.t1	rna-XM_044436331.1	mdk
rna-XM_016992386.1	0.0001	0.394634	0.277094	2.81225	2.32648	0.249293	-2741.13	0.25168	0.25168	0.25168	0.25168	0.25168	0.25168	-2747.36	12.4516	Ogr00569	g5855.t1	rna-XM_044437277.1	alx4
rna-XM_016992490.1	0.119019	0.0340039	0.0147593	1.35907	0.0001	0.143295	-1559.07	0.10186	0.10186	0.10186	0.10186	0.10186	0.10186	-1565.42	12.7067	Ogr14659	g8129.t1	rna-XM_044430940.1	sap30
rna-XM_016992680.1	0.0918623	0.0677196	0.0604658	2.39946	0.0001	0.0457981	-4638.15	0.05459	0.05459	0.05459	0.05459	0.05459	0.05459	-4639.92	3.52731	Ogr13125	g25786.t1	rna-XM_044442553.1	mtmr2
rna-XM_016992761.1	0.504739	0.280204	0.0782602	0.0001	1.85648	0.231404	-3108.79	0.21538	0.21538	0.21538	0.21538	0.21538	0.21538	-3116.74	15.8935	Ogr00185	g24069.t1	rna-XM_044437136.1	dbx1
rna-XM_016992892.1	0.0772259	0.402667	0.331527	59.0709	0.63581	0.279377	-23257.1	0.32026	0.32026	0.32026	0.32026	0.32026	0.32026	-23266.1	17.9114	Ogr14321	g13655.t1	rna-XM_044424295.1	lama3
rna-XM_016992949.1	0.211214	0.311879	0.193649	0.304569	0.15656	0.0001	-4579.05	0.24815	0.24815	0.24815	0.24815	0.24815	0.24815	-4580.1	2.08862	Ogr02179	g29484.t1	rna-XM_044450419.1	oc90
rna-XM_016992955.1	0.351034	0.47691	0.180877	0.0001	0.0001	0.108233	-11465	0.18903	0.18903	0.18903	0.18903	0.18903	0.18903	-11499.8	69.7291	Ogr09024	g6774.t1	rna-XM_044452856.1	col22a1
rna-XM_016992964.1	0.515719	0.54121	0.366243	0.409774	0.115621	999	-3897.9	0.41209	0.41209	0.41209	0.41209	0.41209	0.41209	-3902.17	8.54399	Ogr02897	g14385.t1	rna-XM_044450298.1	prss55
rna-XM_016992974.1	0.271296	0.256862	0.209546	1.88971	0.0001	0.138421	-7725.94	0.19939	0.19939	0.19939	0.19939	0.19939	0.19939	-7731.77	11.6634	Ogr10733	g14885.t1	rna-XM_044439271.1	LOC100564784
rna-XM_016992992.1	0.418719	0.24376	0.24659	0.180562	0.709644	27.7465	-6674.12	0.25401	0.25401	0.25401	0.25401	0.25401	0.25401	-6679.62	10.9936	Ogr05251	g30073.t1	rna-XM_044430345.1	pcsk9
rna-XM_016992995.1	0.640823	0.0001	0.569548	0.353839	0.663328	0.0001	-4024.72	0.46437	0.46437	0.46437	0.46437	0.46437	0.46437	-4031.5	13.546	Ogr15138	g19634.t1	rna-XM_044430340.1	dmrtb1
rna-XM_016993082.1	0.637299	0.659182	0.190597	0.0001	0.0001	0.279914	-7717.47	0.23189	0.23189	0.23189	0.23189	0.23189	0.23189	-7727.77	20.592	Ogr17415	g9091.t1	rna-XM_044442836.1	psd2
rna-XM_016993213.1	0.0570188	0.12896	0.0345321	0.133112	0.987862	0.0001	-6442.02	0.06511	0.06511	0.06511	0.06511	0.06511	0.06511	-6449.98	15.9282	Ogr14792	g25148.t1	rna-XM_044443183.1	rbm15
rna-XM_016993216.1	0.52608	0.155406	0.101195	0.0671276	0.0873976	999	-9596.9	0.19877	0.19877	0.19877	0.19877	0.19877	0.19877	-9644.08	94.3703	Ogr14781	g21435.t1	rna-XM_044450858.1	cfap57
rna-XM_016993407.1	0.12862	0.156254	0.188605	0.108476	0.172623	0.402863	-11112.3	0.13982	0.13982	0.13982	0.13982	0.13982	0.13982	-11118.2	11.7824	Ogr18216	g12190.t1	rna-XM_044447483.1	soga1
rna-XM_016993431.1	0.27971	0.284887	0.0875884	3.18164	0.0489564	0.0616784	-4648.99	0.14068	0.14068	0.14068	0.14068	0.14068	0.14068	-4669.92	41.8618	Ogr10602	g4694.t1	rna-XM_044440289.1	matn4
rna-XM_016993474.1	0.314685	0.592556	0.127378	0.195027	0.179499	0.0001	-11243.5	0.22769	0.22769	0.22769	0.22769	0.22769	0.22769	-11278.7	70.439	Ogr03060	g8777.t1	rna-XM_044455152.1	col20a1
rna-XM_016993664.1	0.311871	0.200626	0.305977	0.0001	0.285502	0.287019	-2290.98	0.20265	0.20265	0.20265	0.20265	0.20265	0.20265	-2294.6	7.23214	Ogr16195	g5694.t1	rna-XM_044441282.1	hmox1
rna-XM_016993686.1	0.0675191	0.193035	0.496206	0.180511	0.204461	999	-6557.9	0.26607	0.26607	0.26607	0.26607	0.26607	0.26607	-6566.04	16.2913	Ogr16227	g28489.t1	rna-XM_044441059.1	sh3bp1
rna-XM_016993763.1	0.259077	0.259719	0.173503	0.0001	0.378725	999	-1151.59	0.29938	0.29938	0.29938	0.29938	0.29938	0.29938	-1155.32	7.46992	Ogr19161	g5077.t1	rna-XM_044455711.1	phlda1
rna-XM_016993780.1	0.258203	999	0.415526	0.153944	0.0659873	0.0955397	-7025.98	0.23946	0.23946	0.23946	0.23946	0.23946	0.23946	-7029.65	7.32933	Ogr13967	g22395.t1	rna-XM_044417467.1	arhgap24
rna-XM_016993872.1	0.851421	0.738861	1.54496	0.0001	0.753828	0.479721	-3752.43	0.6985	0.6985	0.6985	0.6985	0.6985	0.6985	-3761.9	18.9462	Ogr13675	g7093.t1	rna-XM_044420756.1	LOC103279084
rna-XM_016994011.1	0.180915	0.110434	0.085807	0.00721155	4.79493	0.000556582	-17093.2	0.11406	0.11406	0.11406	0.11406	0.11406	0.11406	-17139.5	92.4821	Ogr13219	g5313.t1	rna-XM_044451814.1	lamb1
rna-XM_016994067.1	0.273004	0.288951	0.235292	999	999	0.128528	-4988.04	0.26619	0.26619	0.26619	0.26619	0.26619	0.26619	-4992.38	8.67665	Ogr11866	g15030.t1	rna-XM_044438468.1	LOC103278830
rna-XM_016994077.1	0.0001	0.0558986	0.0302313	0.9998	0.0001	0.0001	-1204.53	0.04298	0.04298	0.04298	0.04298	0.04298	0.04298	-1206	2.93923	Ogr11863	g9188.t1	rna-XM_044438319.1	cryba2
rna-XM_016994078.1	0.607843	0.205974	0.229084	1.55258	0.972024	0.224109	-14502.8	0.32891	0.32891	0.32891	0.32891	0.32891	0.32891	-14512.9	20.1764	Ogr11862	g9186.t1	rna-XM_044438470.1	cfap65
rna-XM_016994081.1	0.581761	0.203184	0.282947	0.275645	0.325913	0.0001	-20709.4	0.26835	0.26835	0.26835	0.26835	0.26835	0.26835	-20718.7	18.4902	Ogr14903	g19370.t1	rna-XM_044430672.1	LOC107982923
rna-XM_016994090.1	0.112847	0.0001	0.0001	0.0001	0.0001	0.0825608	-2574.9	0.04407	0.04407	0.04407	0.04407	0.04407	0.04407	-2581.14	12.488	Ogr03813	g10474.t1	rna-XM_044430848.1	pou4f2
rna-XM_016994108.1	0.234775	0.497422	0.521053	0.0001	1.13653	0.828272	-3779.03	0.49914	0.49914	0.49914	0.49914	0.49914	0.49914	-3781.6	5.1396	Ogr16626	g16833.t1	rna-XM_044428534.1	qrfpr
rna-XM_016994167.1	0.693691	0.527755	0.0337514	0.0001	0.619778	0.424483	-8675.54	0.28428	0.28428	0.28428	0.28428	0.28428	0.28428	-8692.83	34.5842	Ogr19168	g2213.t1	rna-XM_044449813.1	trhde
rna-XM_016994181.1	0.240853	0.0001	0.466999	50.0265	1.48003	0.302644	-8237.47	0.46471	0.46471	0.46471	0.46471	0.46471	0.46471	-8240.65	6.36952	Ogr19109	g25053.t1	rna-XM_044423268.1	fbxl13
rna-XM_016994196.1	0.238847	0.249077	0.420605	0.252153	999	999	-2443.33	0.31472	0.31472	0.31472	0.31472	0.31472	0.31472	-2445.44	4.22121	Ogr11663	g28502.t1	rna-XM_044441293.1	LOC100563018
rna-XM_016994467.1	0.927605	0.249381	0.15751	0.0001	0.100368	0.546997	-3367.91	0.28728	0.28728	0.28728	0.28728	0.28728	0.28728	-3382.55	29.2869	Ogr14035	g27228.t1	rna-XM_044452906.1	alg2
rna-XM_016994545.1	0.141262	0.193176	0.213147	999	0.435075	0.0001	-3520.99	0.15692	0.15692	0.15692	0.15692	0.15692	0.15692	-3525.73	9.47125	Ogr16155	g9412.t1	rna-XM_044447165.1	asb16
rna-XM_016994589.1	0.155862	0.128824	0.334982	999	0.203423	0.0001	-4369.14	0.28194	0.28194	0.28194	0.28194	0.28194	0.28194	-4374.35	10.4226	Ogr08700	g23015.t1	rna-XM_044447049.1	LOC100553851
rna-XM_016994636.1	0.247119	0.172936	0.202591	0.200474	999	999	-4297.45	0.23534	0.23534	0.23534	0.23534	0.23534	0.23534	-4299.1	3.29605	Ogr11486	g14903.t1	rna-XM_044444514.1	LOC100556910
rna-XM_016994659.1	0.315518	0.152957	0.16123	0.0001	0.578047	0.226152	-15741.4	0.18051	0.18051	0.18051	0.18051	0.18051	0.18051	-15745.2	7.59558	Ogr09507	g16263.t1	rna-XM_044424997.1	LOC100560187
rna-XM_016994665.1	1.24063	0.611729	0.347391	0.328583	0.0001	999	-7587.58	0.41586	0.41586	0.41586	0.41586	0.41586	0.41586	-7591.09	7.01335	Ogr09963	g5972.t1	rna-XM_044425154.1	skida1
rna-XM_016994692.1	0.266024	0.216836	0.193645	0.064089	2.18529	1.65751	-9478.45	0.21636	0.21636	0.21636	0.21636	0.21636	0.21636	-9483.66	10.427	Ogr05397	g9381.t1	rna-XM_044446988.1	itgb3
rna-XM_016994720.1	0.0678288	0.0989859	0.0826996	0.0769752	0.112685	0.0001	-15691.2	0.07602	0.07602	0.07602	0.07602	0.07602	0.07602	-15695.9	9.2906	Ogr17729	g25942.t1	rna-XM_044439448.1	sorl1
rna-XM_016994749.1	0.0706303	0.345643	0.075605	0.0460057	0.0189944	999	-3779.96	0.10513	0.10513	0.10513	0.10513	0.10513	0.10513	-3800.94	41.9596	Ogr15760	g21654.t1	rna-XM_044449014.1	rnft2
rna-XM_016994805.1	0.158174	0.149419	0.129779	0.0763744	5.71664	0.000100948	-3896.63	0.11776	0.11776	0.11776	0.11776	0.11776	0.11776	-3901.31	9.36639	Ogr00969	g30897.t1	rna-XM_044435542.1	LOC100556256
rna-XM_016994821.1	0.219892	0.43917	0.410328	0.304602	999	0.0001	-29207	0.36244	0.36244	0.36244	0.36244	0.36244	0.36244	-29233.8	53.612	Ogr04863	g11896.t1	rna-XM_044425414.1	LOC103279330
rna-XM_016994903.1	1.00071	0.315364	0.0755891	2.37898	1.56714	0.227927	-3661.01	0.19872	0.19872	0.19872	0.19872	0.19872	0.19872	-3674.52	27.0172	Ogr10194	g21844.t1	rna-XM_044438176.1	ubxn4
rna-XM_016994996.1	1.48707	0.541431	0.157923	999	0.413704	0.0001	-13991.5	0.31239	0.31239	0.31239	0.31239	0.31239	0.31239	-14050.7	118.391	Ogr09348	g31237.t1	rna-XM_044431503.1	LOC100558095
rna-XM_016995002.1	0.206392	0.156702	0.385554	0.12305	0.333248	0.144876	-4530.32	0.21115	0.21115	0.21115	0.21115	0.21115	0.21115	-4541.45	22.2583	Ogr11292	g13625.t1	rna-XM_044420131.1	slc18a3
rna-XM_016995014.1	0.090816	0.170381	0.0644257	0.0879943	0.323185	26.4117	-3473.15	0.10594	0.10594	0.10594	0.10594	0.10594	0.10594	-3474.37	2.43364	Ogr12278	g16301.t1	rna-XM_044423515.1	cited2
rna-XM_016995065.1	0.190965	0.114269	0.0680645	0.421601	0.360542	0.108988	-16443.8	0.10641	0.10641	0.10641	0.10641	0.10641	0.10641	-16457	26.356	Ogr15901	g9086.t1	rna-XM_044439165.1	tpr
rna-XM_016995126.1	0.128053	0.513392	0.0831068	0.0001	0.389494	0.432594	-3164.88	0.3028	0.3028	0.3028	0.3028	0.3028	0.3028	-3174.27	18.7812	Ogr16578	g17654.t1	rna-XM_044431524.1	vax1
rna-XM_016995130.1	0.171336	0.279097	0.166395	0.299143	0.0745005	999	-2524.56	0.26361	0.26361	0.26361	0.26361	0.26361	0.26361	-2531.12	13.128	Ogr11348	g8967.t1	rna-XM_044424184.1	cebpd
rna-XM_016995284.1	0.524845	0.0254622	0.208237	0.12722	0.129262	0.0001	-1069.14	0.13009	0.13009	0.13009	0.13009	0.13009	0.13009	-1072.62	6.94977	Ogr07245	g12463.t1	rna-XM_044420126.1	atoh7
rna-XM_016995307.1	0.0001	0.0638734	0.0336541	25.5775	0.705661	0.0001	-4967.66	0.16212	0.16212	0.16212	0.16212	0.16212	0.16212	-4991.45	47.5723	Ogr04582	g30359.t1	rna-XM_044432062.1	bzw1
rna-XM_016995309.1	0.415102	0.257223	0.454224	0.386511	0.664456	0.112893	-4849.45	0.34254	0.34254	0.34254	0.34254	0.34254	0.34254	-4851.32	3.75289	Ogr08165	g3894.t1	rna-XM_044455165.1	ctcfl
rna-XM_016995383.1	0.256034	0.459986	0.230714	0.0001	1.42088	999	-2388.65	0.2563	0.2563	0.2563	0.2563	0.2563	0.2563	-2393.96	10.6199	Ogr11381	g2160.t1	rna-XM_044440187.1	LOC100563548
rna-XM_016995397.1	0.182625	0.136459	0.124591	0.427216	0.0789345	0.0001	-7751.08	0.13304	0.13304	0.13304	0.13304	0.13304	0.13304	-7754.38	6.59903	Ogr11362	g1103.t1	rna-XM_044422344.1	LOC100566888
rna-XM_016995408.1	0.362824	0.510039	0.275829	1.14381	0.493201	0.0001	-2529	0.48516	0.48516	0.48516	0.48516	0.48516	0.48516	-2531.55	5.10478	Ogr05590	g9249.t1	rna-XM_044422567.1	LOC103279585
rna-XM_016995414.1	0.301344	0.299329	0.176287	999	0.396288	0.0001	-2549.58	0.21131	0.21131	0.21131	0.21131	0.21131	0.21131	-2552.24	5.33186	Ogr05598	g9262.t1	rna-XM_044422577.1	stx4
rna-XM_016995422.1	0.00154091	0.066291	0.0103114	0.0001	0.0001	999	-1269.59	0.02667	0.02667	0.02667	0.02667	0.02667	0.02667	-1274.43	9.67217	Ogr06600	g29171.t1	rna-XM_044432077.1	arl4c
rna-XM_016995622.1	0.10433	0.0500501	0.0757352	0.0001	0.112741	3.47347	-1299.11	0.07338	0.07338	0.07338	0.07338	0.07338	0.07338	-1299.5	0.784972	Ogr13877	g5170.t1	rna-XM_044437676.1	dusp26
rna-XM_016995623.1	0.226831	0.362624	0.2771	1.31728	0.0001	0.0790934	-6882.24	0.23125	0.23125	0.23125	0.23125	0.23125	0.23125	-6886.04	7.59887	Ogr15496	g24462.t1	rna-XM_044431311.1	pdzd7
rna-XM_016995624.1	0.122361	0.193794	0.20761	0.474302	0.0257022	0.0001	-4055.74	0.18114	0.18114	0.18114	0.18114	0.18114	0.18114	-4057.97	4.46203	Ogr15497	g24463.t1	rna-XM_044450262.1	LOC103279683
rna-XM_016995733.1	0.219259	0.268773	0.205391	89.5275	0.470063	0.0001	-2817.92	0.20392	0.20392	0.20392	0.20392	0.20392	0.20392	-2820.15	4.45945	Ogr18906	g7957.t1	rna-XM_044451024.1	nmur2
rna-XM_016995742.1	0.377081	0.0001	0.189021	0.0001	999	0.664554	-5343.59	0.33486	0.33486	0.33486	0.33486	0.33486	0.33486	-5349.32	11.4622	Ogr17501	g12865.t1	rna-XM_044449548.1	nol11
rna-XM_016995776.1	0.191879	0.181122	0.431497	0.192027	0.148776	0.0001	-1927.11	0.24064	0.24064	0.24064	0.24064	0.24064	0.24064	-1930.15	6.07825	Ogr03913	g22152.t1	rna-XM_044431060.1	LOC107983222
rna-XM_016995781.1	0.167979	0.202509	0.220114	0.187268	0.0724464	1.10907	-8829.38	0.18675	0.18675	0.18675	0.18675	0.18675	0.18675	-8831.25	3.73157	Ogr08141	g16891.t1	rna-XM_044443207.1	nckap1l
rna-XM_016995845.1	0.0403233	0.210763	0.0863257	0.0001	0.223607	999	-1921.42	0.21575	0.21575	0.21575	0.21575	0.21575	0.21575	-1929.12	15.3817	Ogr01256	g29288.t1	rna-XM_044450117.1	atf5
rna-XM_016995846.1	0.488027	0.452803	0.36621	0.304443	0.279083	0.0001	-16930.3	0.34926	0.34926	0.34926	0.34926	0.34926	0.34926	-16944.9	29.2499	Ogr01257	g29293.t1	rna-XM_044450063.1	LOC100564071
rna-XM_016995873.1	0.383533	0.530921	0.145773	0.43844	0.0001	464.708	-4802.43	0.39248	0.39248	0.39248	0.39248	0.39248	0.39248	-4809.43	14.0097	Ogr17338	g21019.t1	rna-XM_044448638.1	lrp11
rna-XM_016996025.1	0.359365	0.383039	0.220258	0.261	0.231696	2.17679	-10119.3	0.27352	0.27352	0.27352	0.27352	0.27352	0.27352	-10123.7	8.65059	Ogr13638	g4105.t1	rna-XM_044435262.1	nphs1
rna-XM_016996034.1	0.179118	0.219492	0.368059	0.0001	0.0517507	0.288993	-3813.19	0.23126	0.23126	0.23126	0.23126	0.23126	0.23126	-3816.4	6.4284	Ogr13637	g4104.t1	rna-XM_044435261.1	nfkbid
rna-XM_016996054.1	0.0414474	0.0139841	0.0101711	0.0001	0.0001	999	-2231.89	0.02251	0.02251	0.02251	0.02251	0.02251	0.02251	-2233.19	2.59449	Ogr16051	g28473.t1	rna-XM_044447877.1	mapk3
rna-XM_016996056.1	0.169299	0.673459	0.565982	0.393246	0.986305	1.68821	-9707.39	0.46982	0.46982	0.46982	0.46982	0.46982	0.46982	-9715.6	16.4178	Ogr16047	g28479.t1	rna-XM_044447691.1	LOC100567281
rna-XM_016996069.1	0.230984	0.383485	0.152666	999	0.255356	0.0001	-1827.74	0.17739	0.17739	0.17739	0.17739	0.17739	0.17739	-1831.22	6.95326	Ogr12901	g26695.t1	rna-XM_044447702.1	il11
rna-XM_016996070.1	0.446227	0.132803	0.0426506	999	0.0520488	0.0001	-1548.2	0.15219	0.15219	0.15219	0.15219	0.15219	0.15219	-1564.28	32.1539	Ogr12906	g26700.t1	rna-XM_044447937.1	rcvrn
rna-XM_016996086.1	0.175782	0.240297	0.240931	0.778381	0.424512	0.0001	-3409.94	0.31028	0.31028	0.31028	0.31028	0.31028	0.31028	-3417.7	15.5295	Ogr03191	g6731.t1	rna-XM_044422237.1	fam187b
rna-XM_016996096.1	0.790505	0.575671	0.890823	0.108413	1.16028	0.00471481	-3048.77	0.62688	0.62688	0.62688	0.62688	0.62688	0.62688	-3052.01	6.46918	Ogr01651	g5262.t1	rna-XM_044419481.1	LOC107983260
rna-XM_016996124.1	0.390234	0.174859	0.0737708	0.0001	999	0.0001	-5704.19	0.1188	0.1188	0.1188	0.1188	0.1188	0.1188	-5723.04	37.7033	Ogr11952	g17376.t1	rna-XM_044436323.1	abtb2
rna-XM_016996135.1	0.0991772	0.12976	0.122941	0.226176	1.79848	0.0001	-12899.7	0.13965	0.13965	0.13965	0.13965	0.13965	0.13965	-12901.3	3.17471	Ogr11145	g464.t1	rna-XM_044419364.1	kif26b
rna-XM_016996187.1	0.243088	0.560569	0.367186	0.384648	0.0001	0.0001	-3174.17	0.32916	0.32916	0.32916	0.32916	0.32916	0.32916	-3178	7.65677	Ogr09455	g29208.t1	rna-XM_044417061.1	LOC100552936
rna-XM_016996216.1	0.151019	0.246092	0.101391	999	0.0788493	0.0001	-3043.22	0.16683	0.16683	0.16683	0.16683	0.16683	0.16683	-3047.83	9.21916	Ogr04368	g13312.t1	rna-XM_044419814.1	e2f4
rna-XM_016996291.1	0.0813654	0.974281	0.154692	999	0.216119	0.0941654	-2785.18	0.26739	0.26739	0.26739	0.26739	0.26739	0.26739	-2801.21	32.0737	Ogr03717	g18149.t1	rna-XM_044428471.1	LOC107983285
rna-XM_016996303.1	0.267678	0.227585	0.188789	0.291884	999	0.0001	-5366.82	0.23595	0.23595	0.23595	0.23595	0.23595	0.23595	-5369.45	5.26845	Ogr13164	g8184.t1	rna-XM_044422444.1	alpi
rna-XM_016996325.1	0.145042	0.219368	0.106175	0.0991756	0.0494032	999	-12521	0.14469	0.14469	0.14469	0.14469	0.14469	0.14469	-12527.5	12.9455	Ogr06700	g18321.t1	rna-XM_044424930.1	adgrb2
rna-XM_016996326.1	0.306711	0.425509	0.0940645	0.126895	0.322586	0.0001	-5589.55	0.17228	0.17228	0.17228	0.17228	0.17228	0.17228	-5620.84	62.5922	Ogr04521	g3147.t1	rna-XM_044424963.1	kcnq4
rna-XM_016996468.1	0.364524	0.225447	0.0854467	0.275707	0.259943	999	-1518.05	0.23777	0.23777	0.23777	0.23777	0.23777	0.23777	-1522.23	8.35754	Ogr03919	g14145.t1	rna-XM_044445175.1	msgn1
rna-XM_016996471.1	0.0911975	0.113238	0.0579096	999	0.0001	0.0001	-1398.3	0.06513	0.06513	0.06513	0.06513	0.06513	0.06513	-1401.37	6.14472	Ogr00244	g288.t1	rna-XM_044435988.1	imp3
rna-XM_016996510.1	0.306473	0.192157	0.229593	0.32734	0.018915	0.0001	-4782.99	0.21984	0.21984	0.21984	0.21984	0.21984	0.21984	-4788.39	10.8057	Ogr12860	g19410.t1	rna-XM_044438542.1	gldn
rna-XM_016996511.1	0.68721	0.16762	0.252784	931.116	0.0785112	0.174884	-6243.52	0.2253	0.2253	0.2253	0.2253	0.2253	0.2253	-6254.57	22.1006	Ogr10566	g11051.t1	rna-XM_044444872.1	nox5
rna-XM_016996595.1	0.0136111	0.0950392	0.0706524	0.0123081	0.751831	478.67	-4044.89	0.13617	0.13617	0.13617	0.13617	0.13617	0.13617	-4086.45	83.1351	Ogr03730	g15657.t1	rna-XM_044448858.1	pxn
rna-XM_016996617.1	0.387045	0.278162	0.236736	999	999	0.241745	-5733.04	0.29134	0.29134	0.29134	0.29134	0.29134	0.29134	-5735.61	5.13887	Ogr04305	g10895.t1	rna-XM_044421851.1	mto1
rna-XM_016996652.1	0.622947	999	0.128679	999	0.234079	0.0001	-3436.78	0.19522	0.19522	0.19522	0.19522	0.19522	0.19522	-3450.68	27.7989	Ogr03022	g24517.t1	rna-XM_044437929.1	bin1
rna-XM_016996667.1	0.308451	0.166747	0.224573	0.208786	999	0.0001	-2896.32	0.21806	0.21806	0.21806	0.21806	0.21806	0.21806	-2898.07	3.50163	Ogr10990	g2024.t1	rna-XM_044455132.1	trib3
rna-XM_016996695.1	0.367725	0.103935	0.0310756	999	0.0937358	0.0001	-2995.15	0.08863	0.08863	0.08863	0.08863	0.08863	0.08863	-3005.05	19.8051	Ogr14347	g21284.t1	rna-XM_044424444.1	ctgf
rna-XM_016996714.1	0.365948	0.193383	0.139811	999	0.0718389	0.243143	-9967.16	0.22922	0.22922	0.22922	0.22922	0.22922	0.22922	-9983.34	32.362	Ogr10117	g8826.t1	rna-XM_044447799.1	aldh16a1
rna-XM_016996802.1	0.215407	1.24645	0.420417	0.0001	0.000230827	999	-1680.69	0.31913	0.31913	0.31913	0.31913	0.31913	0.31913	-1685.65	9.93311	Ogr16249	g1500.t1	rna-XM_044449882.1	samd5
rna-XM_016996905.1	0.135856	0.323642	0.227452	999	0.509386	0.0507001	-2926.75	0.27634	0.27634	0.27634	0.27634	0.27634	0.27634	-2929.05	4.60349	Ogr11762	g2952.t1	rna-XM_044431851.1	armc12
rna-XM_016996907.1	0.140715	0.201807	0.0635351	0.0001	0.0870086	999	-1605.21	0.08641	0.08641	0.08641	0.08641	0.08641	0.08641	-1608.76	7.097	Ogr11766	g2958.t1	rna-XM_044431825.1	lhfpl5
rna-XM_016996946.1	0.0677309	0.382512	0.24352	0.112945	0.287641	0.0001	-2903.6	0.18992	0.18992	0.18992	0.18992	0.18992	0.18992	-2912.55	17.8955	Ogr02249	g21790.t1	rna-XM_044445063.1	rasl12
rna-XM_016996952.1	0.423745	0.343	0.403946	1.0281	0.13516	0.269238	-5690.25	0.30314	0.30314	0.30314	0.30314	0.30314	0.30314	-5693.43	6.35302	Ogr03574	g23088.t1	rna-XM_044430601.1	LOC103280439
rna-XM_016996996.1	0.171257	0.315351	0.138639	0.455363	0.121068	0.0919154	-5965.28	0.18438	0.18438	0.18438	0.18438	0.18438	0.18438	-5973.35	16.1283	Ogr06895	g13163.t1	rna-XM_044417113.1	LOC100557249
rna-XM_016997184.1	0.119171	0.387147	0.128448	0.0846702	0.144744	0.0001	-4113.08	0.13228	0.13228	0.13228	0.13228	0.13228	0.13228	-4127.01	27.8585	Ogr10908	g25898.t1	rna-XM_044419640.1	LOC103280589
rna-XM_016997229.1	0.155559	0.270103	0.0573859	0.135778	0.0247352	1.28804	-2293.96	0.13932	0.13932	0.13932	0.13932	0.13932	0.13932	-2300.15	12.3757	Ogr06662	g25429.t1	rna-XM_044449631.1	phb2
rna-XM_016997280.1	0.299217	0.108126	0.11469	999	0.0403502	0.0001	-5215.31	0.10935	0.10935	0.10935	0.10935	0.10935	0.10935	-5230.5	30.3803	Ogr04391	g14302.t1	rna-XM_044430598.1	ankrd13b
rna-XM_016997284.1	0.0001	0.395672	999	0.500655	0.761164	0.0001	-4510.81	0.19054	0.19054	0.19054	0.19054	0.19054	0.19054	-4519.01	16.3919	Ogr14465	g21096.t1	rna-XM_044427674.1	bach2
rna-XM_016997286.1	0.144101	0.629964	0.305963	999	0.294363	0.0001	-1686.05	0.28042	0.28042	0.28042	0.28042	0.28042	0.28042	-1694.46	16.807	Ogr07053	g18797.t1	rna-XM_044456144.1	cldn4
rna-XM_016997298.1	0.242092	0.384826	0.239303	0.122184	0.230895	999	-10403.4	0.21328	0.21328	0.21328	0.21328	0.21328	0.21328	-10415.9	25.0423	Ogr08328	g27863.t1	rna-XM_044437752.1	heph
rna-XM_016997307.1	0.423016	0.339812	0.308207	0.379227	0.207886	0.0001	-11356.9	0.29864	0.29864	0.29864	0.29864	0.29864	0.29864	-11359.2	4.71387	Ogr13599	g15571.t1	rna-XM_044421371.1	rpgrip1
rna-XM_016997310.1	0.331044	0.0930893	0.181809	999	999	0.0001	-1589.35	0.16816	0.16816	0.16816	0.16816	0.16816	0.16816	-1593.25	7.79493	Ogr13582	g15595.t1	rna-XM_044421374.1	rangrf
rna-XM_016997405.1	0.0668072	0.00670833	0.313125	999	999	0.0001	-6299.39	0.19343	0.19343	0.19343	0.19343	0.19343	0.19343	-6312.1	25.435	Ogr15477	g1643.t1	rna-XM_044437360.1	cnnm4
rna-XM_016997406.1	0.160974	0.267565	0.144695	0.0001	0.111359	0.208084	-6695.7	0.14706	0.14706	0.14706	0.14706	0.14706	0.14706	-6699.63	7.86541	Ogr05535	g1641.t1	rna-XM_044437361.1	cnnm3
rna-XM_016997413.1	0.149057	0.323064	0.322595	0.0502262	0.141423	0.28566	-7358.68	0.23905	0.23905	0.23905	0.23905	0.23905	0.23905	-7363.95	10.5465	Ogr16779	g14327.t1	rna-XM_044428092.1	cdh15
rna-XM_016997421.1	0.0182381	0.019998	0.0596586	0.0001	0.0161205	0.080319	-4649.87	0.04117	0.04117	0.04117	0.04117	0.04117	0.04117	-4655.32	10.8972	Ogr16786	g29024.t1	rna-XM_044427831.1	cpne7
rna-XM_016997422.1	0.520955	0.605355	0.355936	999	0.673068	0.195557	-2726.47	0.39728	0.39728	0.39728	0.39728	0.39728	0.39728	-2729.72	6.49503	Ogr16788	g29027.t1	rna-XM_044427839.1	LOC100552487
rna-XM_016997423.1	0.0685038	0.195708	0.0546804	0.0001	0.106812	0.310181	-6370.09	0.1084	0.1084	0.1084	0.1084	0.1084	0.1084	-6379.37	18.5637	Ogr15666	g26423.t1	rna-XM_044435027.1	slc9a1
rna-XM_016997473.1	0.109736	0.13551	0.0831625	0.0759628	0.0609799	6.35225	-19874.4	0.09057	0.09057	0.09057	0.09057	0.09057	0.09057	-19878.1	7.47571	Ogr04417	g3160.t1	rna-XM_044424965.1	LOC100565403
rna-XM_016997490.1	0.225251	0.622839	0.164256	0.0001	0.2145	0.451247	-7856.1	0.25279	0.25279	0.25279	0.25279	0.25279	0.25279	-7879.86	47.5098	Ogr02059	g12762.t1	rna-XM_044434658.1	chrd
rna-XM_016997548.1	0.321705	0.325387	0.139229	999	0.348637	0.0817407	-2911.17	0.1808	0.1808	0.1808	0.1808	0.1808	0.1808	-2919.52	16.7116	Ogr05421	g424.t1	rna-XM_044448679.1	clk2
rna-XM_016997564.1	0.209284	0.151259	0.119629	0.910138	0.102048	0.166106	-7420.59	0.1409	0.1409	0.1409	0.1409	0.1409	0.1409	-7423.63	6.08058	Ogr17765	g6266.t1	rna-XM_044456289.1	sik2
rna-XM_016997744.1	0.238918	0.23878	0.356373	0.0001	0.0959725	1.65949	-3325.43	0.28809	0.28809	0.28809	0.28809	0.28809	0.28809	-3332.06	13.2676	Ogr11101	g17937.t1	rna-XM_044435429.1	LOC100565140
rna-XM_016997826.1	0.42818	0.591876	0.528683	0.0001	0.319876	0.44243	-6365.04	0.40689	0.40689	0.40689	0.40689	0.40689	0.40689	-6370.69	11.2999	Ogr07647	g9485.t1	rna-XM_044418266.1	dthd1
rna-XM_016997944.1	0.275598	0.477633	0.218407	0.178342	0.118571	999	-3317.84	0.26041	0.26041	0.26041	0.26041	0.26041	0.26041	-3322.38	9.07614	Ogr16279	g7578.t1	rna-XM_044430469.1	LOC103281147
rna-XM_016998006.1	0.236001	0.263746	0.165971	0.174694	999	0.57196	-7548.47	0.22848	0.22848	0.22848	0.22848	0.22848	0.22848	-7550.32	3.71212	Ogr03444	g15293.t1	rna-XM_044452522.1	tbl3
rna-XM_016998017.1	0.0301003	0.105557	0.0778256	0.134728	1.04104	0.0001	-27441.1	0.09357	0.09357	0.09357	0.09357	0.09357	0.09357	-27466.2	50.1066	Ogr06880	g13186.t1	rna-XM_044417143.1	dnah2
rna-XM_016998043.1	0.586566	0.462032	0.114783	0.0794345	0.411188	999	-7037.79	0.23795	0.23795	0.23795	0.23795	0.23795	0.23795	-7063.56	51.5476	Ogr09305	g24763.t1	rna-XM_044417509.1	kdm4b
rna-XM_016998045.1	0.0690121	0.194199	0.0918815	0.0001	0.0961507	0.205476	-5524.18	0.0819	0.0819	0.0819	0.0819	0.0819	0.0819	-5534.21	20.0637	Ogr09306	g24759.t1	rna-XM_044417553.1	uhrf1
rna-XM_016998059.1	0.13475	0.257508	0.293834	0.0001	0.056472	0.260556	-6023.5	0.19582	0.19582	0.19582	0.19582	0.19582	0.19582	-6031.31	15.6038	Ogr02221	g23259.t1	rna-XM_044449060.1	LOC100554196
rna-XM_016998100.1	0.560452	0.0693187	0.150488	999	0.37179	0.0001	-5218.78	0.16271	0.16271	0.16271	0.16271	0.16271	0.16271	-5242.41	47.269	Ogr00910	g21782.t1	rna-XM_044445069.1	LOC103280971
rna-XM_016998102.1	0.257555	0.218796	0.302531	0.284178	0.204915	4.16534	-18533.7	0.26484	0.26484	0.26484	0.26484	0.26484	0.26484	-18536.2	4.98065	Ogr13788	g25287.t1	rna-XM_044452708.1	frmpd3
rna-XM_016998119.1	0.288572	0.429308	0.204195	999	0.389614	0.0444466	-5220.74	0.24246	0.24246	0.24246	0.24246	0.24246	0.24246	-5228.65	15.8292	Ogr05313	g19312.t1	rna-XM_044427135.1	f9
rna-XM_016998134.1	0.782433	0.0152384	999	0.0001	999	0.29411	-2503.16	0.10304	0.10304	0.10304	0.10304	0.10304	0.10304	-2518.38	30.4426	Ogr09205	g5476.t1	rna-XM_044456351.1	rexo2
rna-XM_016998139.1	0.0001	0.105794	0.0774368	370.868	0.10478	0.10876	-3763.03	0.10082	0.10082	0.10082	0.10082	0.10082	0.10082	-3767.44	8.80414	Ogr05994	g10432.t1	rna-XM_044424989.1	LOC100555695
rna-XM_016998180.1	0.0832428	0.152905	0.020236	0.0494761	0.0266721	454.542	-5674.68	0.06896	0.06896	0.06896	0.06896	0.06896	0.06896	-5686.78	24.202	Ogr17757	g30388.t1	rna-XM_044439580.1	abcg4
rna-XM_016998241.1	0.136035	0.588956	0.569021	0.269494	0.466187	999	-14154.5	0.46128	0.46128	0.46128	0.46128	0.46128	0.46128	-14168	27.0532	Ogr01558	g17102.t1	rna-XM_044453253.1	LOC107983686
rna-XM_016998246.1	0.362916	0.783728	0.502244	51.8277	0.388425	0.524949	-5396.46	0.54115	0.54115	0.54115	0.54115	0.54115	0.54115	-5400.12	7.31386	Ogr06073	g1915.t1	rna-XM_044444060.1	creb3
rna-XM_016998287.1	0.341234	0.490639	0.330088	0.374273	0.113114	999	-9770.1	0.3567	0.3567	0.3567	0.3567	0.3567	0.3567	-9772.41	4.63033	Ogr06553	g7860.t1	rna-XM_044430667.1	LOC100557596
rna-XM_016998296.1	0.124945	0.369899	0.0808244	0.126847	0.106905	0.0001	-8675.22	0.14652	0.14652	0.14652	0.14652	0.14652	0.14652	-8704.64	58.8454	Ogr09608	g15449.t1	rna-XM_044423690.1	ube4a
rna-XM_016998301.1	0.696032	1.10462	0.434281	610.378	999	0.0001	-4905.25	0.66192	0.66192	0.66192	0.66192	0.66192	0.66192	-4916.5	22.517	Ogr10984	g2000.t1	rna-XM_044455118.1	LOC103281398
rna-XM_016998325.1	0.20684	0.15402	0.0280117	0.0001	0.166525	0.333115	-859.905	0.15489	0.15489	0.15489	0.15489	0.15489	0.15489	-864.747	9.68456	Ogr08266	g13059.t1	rna-XM_044420924.1	LOC100554392
rna-XM_016998374.1	0.100049	0.266578	0.336549	0.0001	0.170925	0.33015	-4071.1	0.2344	0.2344	0.2344	0.2344	0.2344	0.2344	-4074.99	7.76563	Ogr06743	g25845.t1	rna-XM_044448833.1	aqp10
rna-XM_016998386.1	0.202159	0.0990974	0.282602	0.266639	0.115558	0.713283	-3044.16	0.24703	0.24703	0.24703	0.24703	0.24703	0.24703	-3046.35	4.36679	Ogr01643	g15762.t1	rna-XM_044434789.1	LOC100563439
rna-XM_016998448.1	0.280356	0.328851	0.174732	0.246113	0.337271	0.0001	-4581.56	0.26264	0.26264	0.26264	0.26264	0.26264	0.26264	-4583.56	4.00686	Ogr08188	g14862.t1	rna-XM_044448358.1	catsper1
rna-XM_016998501.1	0.12929	0.223422	0.155509	0.184976	0.0392378	0.0001	-5380.05	0.15808	0.15808	0.15808	0.15808	0.15808	0.15808	-5384.81	9.53522	Ogr03130	g29937.t1	rna-XM_044425484.1	vps52
rna-XM_016998508.1	0.333556	0.00879395	0.180292	0.0001	0.027628	0.572321	-3593.13	0.15108	0.15108	0.15108	0.15108	0.15108	0.15108	-3619.03	51.8059	Ogr13048	g26073.t1	rna-XM_044449067.1	LOC100561530
rna-XM_016998540.1	0.154712	0.242007	0.223394	0.157754	0.249989	79.3925	-8731.21	0.20129	0.20129	0.20129	0.20129	0.20129	0.20129	-8733.01	3.6172	Ogr08252	g13082.t1	rna-XM_044420889.1	ap1g2
rna-XM_016998576.1	1.12178	0.150483	0.663263	0.074262	0.108793	999	-6127.99	0.27212	0.27212	0.27212	0.27212	0.27212	0.27212	-6138.22	20.4462	Ogr08315	g22566.t1	rna-XM_044433923.1	LOC100564225
rna-XM_016998600.1	0.392783	0.414542	0.871188	0.0001	0.17271	0.560398	-3082.24	0.37666	0.37666	0.37666	0.37666	0.37666	0.37666	-3086.33	8.17304	Ogr14381	g8698.t1	rna-XM_044440958.1	tmem119
rna-XM_016998676.1	0.0997042	0.155372	0.764774	0.320933	0.0403396	0.0001	-3463.63	0.22293	0.22293	0.22293	0.22293	0.22293	0.22293	-3472.48	17.7118	Ogr01837	g30253.t1	rna-XM_044452526.1	LOC100560689
rna-XM_016998683.1	0.226382	0.0696192	0.124308	0.0001	0.0574606	0.222412	-5229.64	0.10945	0.10945	0.10945	0.10945	0.10945	0.10945	-5237.25	15.227	Ogr18772	g6641.t1	rna-XM_044443591.1	prickle3
rna-XM_016998691.1	0.315968	0.609817	0.651467	0.0001	0.101221	0.47948	-9242.4	0.4006	0.4006	0.4006	0.4006	0.4006	0.4006	-9251.47	18.1491	Ogr14753	g31342.t1	rna-XM_044419675.1	LOC100566779
rna-XM_016998702.1	0.1196	0.0944507	0.0575506	0.0001	0.255169	2.66843	-2380.62	0.08314	0.08314	0.08314	0.08314	0.08314	0.08314	-2382.72	4.20023	Ogr13612	g15550.t1	rna-XM_044426220.1	abhd4
rna-XM_016998703.1	0.0423526	0.589929	0.117917	1.21227	0.126631	0.0001	-5717.29	0.23223	0.23223	0.23223	0.23223	0.23223	0.23223	-5755.39	76.2082	Ogr03625	g762.t1	rna-XM_044421272.1	trim62
rna-XM_016998745.1	0.0470341	0.060118	0.063	0.0001	0.0518601	0.298149	-3742.11	0.1339	0.1339	0.1339	0.1339	0.1339	0.1339	-3757.48	30.745	Ogr06274	g26322.t1	rna-XM_044448529.1	pygo2
rna-XM_016998750.1	0.276672	0.428125	0.164992	0.12888	0.248688	999	-4739.43	0.23482	0.23482	0.23482	0.23482	0.23482	0.23482	-4745.16	11.4545	Ogr08404	g13553.t1	rna-XM_044445306.1	LOC107983757
rna-XM_016998828.1	0.645588	0.436952	0.361805	999	0.0730408	0.0001	-1515.74	0.32838	0.32838	0.32838	0.32838	0.32838	0.32838	-1518.41	5.348	Ogr00900	g4301.t1	rna-XM_044426877.1	gpha2
rna-XM_016998908.1	0.834262	0.0001	0.0001	3.83878	0.0001	0.0001	-1631.93	0.01254	0.01254	0.01254	0.01254	0.01254	0.01254	-1634.58	5.29926	Ogr17114	g4234.t1	rna-XM_044425062.1	trappc3
rna-XM_016998964.1	0.125588	1.03329	0.600768	999	0.691074	0.520117	-5316.98	0.62903	0.62903	0.62903	0.62903	0.62903	0.62903	-5326	18.0274	Ogr06508	g632.t1	rna-XM_044433815.1	LOC103281889
rna-XM_016998981.1	0.0796989	0.202512	0.292795	0.516072	0.222239	0.0001	-5057.78	0.18273	0.18273	0.18273	0.18273	0.18273	0.18273	-5066.95	18.3303	Ogr00898	g4296.t1	rna-XM_044422623.1	LOC100562915
rna-XM_016999043.1	0.249	0.305518	0.0748229	0.539209	0.229617	0.0001	-7523.64	0.21451	0.21451	0.21451	0.21451	0.21451	0.21451	-7539.85	32.4334	Ogr07149	g12206.t1	rna-XM_044453099.1	dbh
rna-XM_016999056.1	0.128552	0.122755	0.20062	0.0001	0.0560378	0.214348	-9733.61	0.1365	0.1365	0.1365	0.1365	0.1365	0.1365	-9741.13	15.0468	Ogr08210	g27153.t1	rna-XM_044448362.1	sipa1
rna-XM_016999157.1	0.457439	0.729256	0.390039	0.0001	0.914671	0.699836	-1992.46	0.49151	0.49151	0.49151	0.49151	0.49151	0.49151	-1994.45	3.97029	Ogr04268	g17891.t1	rna-XM_044435567.1	ovol1
rna-XM_016999160.1	0.150969	0.339118	0.366043	0.390419	0.187681	0.659027	-8889.98	0.3196	0.3196	0.3196	0.3196	0.3196	0.3196	-8906.18	32.3871	Ogr01387	g14816.t1	rna-XM_044448715.1	ap5b1
rna-XM_016999182.1	0.239123	0.215576	0.218215	0.000100431	0.256355	0.2014	-6438.58	0.21186	0.21186	0.21186	0.21186	0.21186	0.21186	-6439.45	1.72871	Ogr13068	g10264.t1	rna-XM_044449072.1	LOC100561479
rna-XM_016999228.1	0.172524	0.504666	0.205687	0.000100001	999	0.202218	-6715.7	0.26751	0.26751	0.26751	0.26751	0.26751	0.26751	-6723	14.6031	Ogr03980	g13104.t1	rna-XM_044420892.1	LOC103282328
rna-XM_016999278.1	0.0747121	0.0912666	0.211052	0.0681747	0.142129	0.43672	-4435.1	0.15724	0.15724	0.15724	0.15724	0.15724	0.15724	-4442.38	14.5577	Ogr06268	g26338.t1	rna-XM_044448400.1	zbtb7b
rna-XM_016999279.1	0.217142	0.790505	0.0909171	999	0.13436	0.296281	-1662.85	0.23083	0.23083	0.23083	0.23083	0.23083	0.23083	-1671.29	16.8836	Ogr05733	g7914.t1	rna-XM_044453248.1	tmem249
rna-XM_016999356.1	0.207831	0.23761	0.204975	0.0001	0.133091	0.802376	-5864.8	0.22249	0.22249	0.22249	0.22249	0.22249	0.22249	-5870.37	11.1402	Ogr06266	g26340.t1	rna-XM_044448398.1	dcst1
rna-XM_016999383.1	0.0434349	0.100018	0.047352	0.202393	0.0992786	0.00906234	-1157.49	0.11154	0.11154	0.11154	0.11154	0.11154	0.11154	-1161.91	8.84965	Ogr08231	g12325.t1	rna-XM_044449280.1	LOC100568217
